# Supplementary material for: Measuring competition in primary care—Evidence from Sweden
Source: PLoS One. 2024 Jul 15;19(7):e0304994. doi: 10.1371/journal.pone.0304994 (PMC11249268; doi:10.1371/journal.pone.0304994)
Supplement: S1 Data — (CSV) [file pone.0304994.s003.csv]

Provider-level data
region	hhi_fixed.radius.1km	hhi_fixed.radius.3km	hhi_variable.radius	hhi_variable.shape	no.competitors_fixed.radius.1km	no.competitors_fixed.radius.3km	no.competitors_variable.radius	no.competitors_variable.shape	area.km_variable.radius	area.km_variable.shape
Blekinge	0.616563521	0.466520523	1	0.648372013	2	3	2	2	5.637536191	7.182339213
Blekinge	1	0.539679233	0.540224598	0.518055286	1	2	2	2	12.566332	27.63730228
Blekinge	0.381848801	0.367147818	0.367693511	0.358708713	3	3	3	3	12.40558353	9.054991461
Blekinge	0.523797313	0.340498248	0.263695541	0.205337891	2	3	4	5	58.70560093	39.95537756
Blekinge	1	1	1	1	1	1	1	1	125.045274	123.0297785
Blekinge	1	1	0.347789477	0.554869691	1	1	3	2	274.2653126	137.1199295
Blekinge	1	0.349433209	0.348691059	0.370400265	1	3	3	3	13.14344311	46.4400055
Blekinge	1	0.582950057	0.571761441	0.361771888	1	2	2	3	22.30156891	22.59785659
Blekinge	0.615583938	0.466190956	0.534074497	0.372517392	2	3	3	3	59.27001	50.01070508
Blekinge	0.387363259	0.367556219	0.363516944	0.35508479	3	3	3	3	44.23086032	11.9428664
Blekinge	1	1	1	0.341009553	1	1	1	3	26.8777525	26.73434813
Blekinge	0.387936778	0.367610619	0.365820635	0.359890428	3	3	3	3	16.93574408	87.50306471
Blekinge	1	0.542379694	0.587758449	0.551584621	1	2	2	2	5.374788808	4.555244349
Blekinge	1	1	1	1	1	1	1	1	69.2489734	67.87888871
Blekinge	1	0.373992983	0.569468482	0.380487358	1	3	3	3	84.28528816	52.62768984
Blekinge	1	0.534428483	0.53610933	1	1	2	2	1	77.2424435	52.87004041
Blekinge	0.541715315	0.342321279	0.541552243	0.335350905	2	3	2	3	2.311900828	8.366687135
Blekinge	1	0.527467743	0.524369312	0.547501767	1	2	2	2	21.11149997	45.9378808
Blekinge	1	0.25892811	1	1	1	4	1	1	6.490115079	4.183517513
Dalarna	0.500602816	0.338554652	0.341378891	0.254941099	2	3	3	4	24.3978414	21.85480324
Dalarna	1	0.423982033	0.423556133	0.436825697	1	3	3	3	28.85402465	55.36404984
Dalarna	0.507788082	0.399985888	0.404837984	0.42830427	2	3	3	3	28.36736154	53.21292968
Dalarna	0.553552786	0.355098065	0.350662163	0.546925716	2	3	3	2	30.37741086	133.4384414
Dalarna	1	1	0.501714818	0.559734998	1	1	2	2	39.73615551	39.56567779
Dalarna	1	0.544304729	0.546427943	0.531741906	1	2	2	2	85.28416846	149.0061367
Dalarna	1	1	1	1	1	1	1	1	222.7551276	52.42563815
Dalarna	1	1	1	1	1	1	1	1	15.62291642	45.81857637
Dalarna	1	1	1	1	1	1	1	1	4.579125661	7.141664354
Dalarna	0.501096285	0.395659311	0.394427	0.419176327	2	3	3	3	24.44972409	51.55393536
Dalarna	1	1	1	1	1	1	1	1	12.75309683	5.036432932
Dalarna	1	1	1	1	1	1	1	1	138.497959	111.9009549
Dalarna	1	0.540961263	0.541659972	0.54533067	1	2	2	2	38.60388313	78.03006652
Dalarna	1	1	1	1	1	1	1	1	362.1329524	278.4721934
Dalarna	1	1	0.339334851	0.519156608	1	1	3	2	43.92882513	41.23662847
Dalarna	1	1	1	1	1	1	1	1	12.80313345	11.34598097
Dalarna	1	1	1	1	1	1	1	1	59.24307215	93.64592535
Dalarna	1	0.503883895	0.250079498	0.524805527	1	2	4	2	180.8078955	177.3639612
Dalarna	1	1	1	1	1	1	1	1	13.30888787	12.98591553
Dalarna	1	1	1	1	1	1	1	1	96.72902677	145.4953728
Dalarna	1	1	1	1	1	1	1	1	13.14344311	10.23392027
Dalarna	1	1	1	1	1	1	1	1	188.7033466	142.5191708
Dalarna	1	1	1	1	1	1	1	1	1250.989045	374.429223
Dalarna	1	1	1	1	1	1	1	1	2422.013023	313.3576255
Dalarna	1	1	1	1	1	1	1	1	104.8785552	109.6091692
Dalarna	1	0.269215034	0.506000552	0.368968162	1	4	2	3	11.47467394	6.951017991
Dalarna	1	1	1	1	1	1	1	1	200.1691392	47.72243815
Dalarna	1	1	1	1	1	1	1	1	30.03123237	18.17487779
Gotland	0.43528488	0.35747473	0.262670738	0.349605717	3	3	4	3	171.2903289	326.7500208
Gotland	1	1	1	1	1	1	1	1	335.8572957	343.7322549
Gotland	1	1	1	1	1	1	1	1	138.7039499	127.6498095
Gotland	1	1	1	1	1	1	1	1	522.5748153	333.8560585
Gotland	1	1	1	1	1	1	1	1	26.19276753	54.20819955
Gotland	0.408958591	0.352486453	0.263043547	0.350603202	3	3	4	3	92.71044661	153.7750858
Gotland	0.408958591	0.352486453	0.352719557	0.351551669	3	3	3	3	31.50636985	90.71026397
Gävleborg	0.511599687	0.307795031	0.308801667	0.299419888	2	4	4	4	19.58065909	46.69144245
Gävleborg	1	1	1	1	1	1	1	1	20.36255788	21.60011257
Gävleborg	1	1	1	1	1	1	1	1	56.00259457	16.89385684
Gävleborg	1	0.334077125	1	1	1	4	1	1	2.856826728	1.419376812
Gävleborg	1	1	1	1	1	1	1	1	13.28336748	11.14702377
Gävleborg	1	0.16994343	1	1	1	7	1	1	2.441364164	3.010585127
Gävleborg	1	1	1	1	1	1	1	1	238.7533187	162.8862525
Gävleborg	0.395125202	0.141322895	0.203768952	0.19495005	3	8	6	6	4.255565288	9.22297862
Gävleborg	0.523771045	0.407333466	0.407636617	0.403830346	2	3	3	3	22.41739953	59.3798734
Gävleborg	1	1	1	0.50838977	1	1	1	2	277.5786133	246.8466444
Gävleborg	1	1	1	1	1	1	1	1	113.1714307	80.22189714
Gävleborg	1	1	1	1	1	1	1	1	53.28662902	54.64123677
Gävleborg	1	1	1	1	1	1	1	1	10.87808271	5.713904803
Gävleborg	1	1	1	1	1	1	1	1	98.52698987	107.5153629
Gävleborg	1	1	1	1	1	1	1	1	81.76635866	77.34965611
Gävleborg	1	1	1	1	1	1	1	1	54.23598089	54.0819384
Gävleborg	0.555723906	0.58365414	0.582335644	0.579778897	2	2	2	2	34.02991298	33.7309955
Gävleborg	1	1	1	1	1	1	1	1	10.78594479	12.52256845
Gävleborg	1	1	1	1	1	1	1	1	61.39002724	53.45105484
Gävleborg	1	1	1	1	1	1	1	1	26.13906633	17.95055011
Gävleborg	1	1	1	1	1	1	1	1	6.313039801	10.16249163
Gävleborg	1	1	1	1	1	1	1	1	29.19336995	43.21905978
Gävleborg	1	1	1	1	1	1	1	1	81.95632884	50.87666399
Gävleborg	1	0.768639514	0.769322041	1	1	2	2	1	26.95037051	51.71421751
Gävleborg	0.628255959	0.12432844	1	0.424515535	2	9	1	3	1.432325919	3.396697496
Gävleborg	0.395125202	0.141322895	0.188563723	0.167934756	3	8	6	7	7.459942048	12.37519356
Gävleborg	1	1	1	1	1	1	1	1	5.031595244	2.705123661
Gävleborg	0.515711073	0.309410034	0.310152435	0.303967171	2	4	4	4	21.03118238	32.748063
Gävleborg	1	1	1	0.517488252	1	1	1	2	312.6095802	243.6026506
Gävleborg	0.517359434	0.342490509	0.349354701	0.348404395	2	3	3	3	7.374168914	5.316233861
Gävleborg	0.517359434	0.342490509	0.342742299	0.34553952	2	3	3	3	23.81368892	54.37390984
Gävleborg	0.328462032	0.12156891	0.166809085	0.168328218	4	9	7	7	7.469503011	15.04074572
Gävleborg	1	0.335724812	1	1	1	3	1	1	4.43058326	2.713709428
Gävleborg	0.504845293	0.40383858	0.406242287	0.401827627	2	3	3	3	23.49033367	66.34513802
Gävleborg	1	0.433946381	1	1	1	3	1	1	7.402704852	3.680184163
Gävleborg	0.402133463	0.144744269	0.192431443	0.243877964	3	8	7	5	7.78454381	11.34144783
Gävleborg	1	0.439308351	0.297916614	0.296043157	1	3	4	4	108.0414165	92.66904506
Gävleborg	1	0.342726882	0.343215513	1	1	3	3	1	14.29681118	32.88927079
Gävleborg	0.556503181	0.583078921	0.591147402	0.567539519	2	2	2	2	125.1822724	132.6569281
Gävleborg	1	0.758659437	1	1	1	2	1	1	10.05185081	10.65606833
Gävleborg	0.252598111	0.123633813	0.138796368	0.160539933	5	9	8	7	24.12206441	24.29839965
Gävleborg	0.448784609	0.122018652	0.257520824	0.2357196	3	9	5	5	4.594114606	3.200060427
Gävleborg	1	0.401171429	0.396247159	0.396487738	1	3	3	3	14.95251322	31.54720854
Halland	1	0.502102325	0.273747069	0.279844795	1	2	4	4	37.63166822	20.1762118
Halland	0.720317055	0.432827035	0.432595004	0.437026445	2	3	3	3	25.46362089	30.95885391
Halland	0.257849278	0.20226766	0.202593181	0.17295008	6	7	7	8	21.35337121	16.54640023
Halland	1	0.255452954	0.252591692	0.338452966	1	4	4	3	20.8710064	12.66717014
Halland	0.501712073	0.264920341	0.26724581	0.265006814	2	4	4	4	19.37987275	13.80750938
Halland	0.80936483	0.342954637	0.345212125	0.343840664	2	4	4	4	11.72495809	13.83088044
Halland	1	1	0.31788848	0.257971679	1	1	4	5	67.51275397	48.33945057
Halland	0.364009575	0.24873772	0.245177179	0.248413881	3	5	5	5	81.54500538	63.20621219
Halland	0.419964978	0.300820004	0.305289081	0.41950142	3	4	4	3	17.98849702	20.46686185
Halland	1	0.246255612	0.243502957	0.422467509	1	5	5	3	80.28588504	48.01795423
Halland	1	1	1	1	1	1	1	1	94.22270833	105.7760841
Halland	0.363539022	0.24873772	0.242904664	0.246399528	3	5	5	5	97.93737266	88.42757857
Halland	1	0.24053916	0.202967624	0.238447469	1	5	6	5	114.8153652	108.9213111
Halland	0.335237789	0.266789264	0.27127124	0.267968593	3	4	4	4	20.2679218	16.61569649
Halland	1	1	1	1	1	1	1	1	9.51555825	27.50296179
Halland	0.251328073	0.186424252	0.12826656	0.122266637	6	8	11	11	56.7593423	110.1362105
Halland	0.417743382	0.297716783	0.296279972	0.286399439	3	4	4	4	59.13538197	44.50466366
Halland	0.510163895	0.342678898	0.370250806	0.384350613	2	4	3	3	17.09452709	22.93675702
Halland	1	1	1	0.303593916	1	1	1	4	86.93702783	56.07430107
Halland	1	1	1	1	1	1	1	1	26.49811523	13.52323232
Halland	0.713478366	0.433400915	0.434324911	0.190246597	2	3	3	8	23.91626033	11.41326016
Halland	0.247259577	0.156198296	0.102860063	0.14266533	6	9	13	10	152.9405787	167.5494785
Halland	1	0.171875037	1	1	1	8	1	1	0.916018617	0.273361412
Halland	1	0.43154414	0.416390472	1	1	3	3	1	8.29448277	8.512556429
Halland	0.376662515	0.248309207	0.241875801	0.210616658	3	5	5	6	108.5658356	106.6265934
Halland	0.510505071	0.265901247	0.333473232	0.267337084	2	4	3	4	15.84500752	20.75054119
Halland	1	1	1	0.533971493	1	1	1	2	75.52973615	62.76918745
Halland	1	1	0.597805005	1	1	1	2	1	184.8296688	80.07025424
Halland	0.255604062	0.20189739	0.201666381	0.199873605	6	7	7	7	15.56763857	9.205221371
Halland	1	1	1	1	1	1	1	1	79.81624063	138.3332811
Halland	1	0.295741018	1	1	1	4	1	1	3.51818942	2.057835499
Halland	0.573167758	0.337123411	0.659583049	0.438856424	2	4	2	3	5.62923043	8.527863886
Halland	0.720083365	0.34626242	0.377245758	0.406324281	2	4	3	3	11.95373236	16.18293514
Halland	1	0.147923936	1	1	1	9	1	1	2.165317766	1.679060163
Halland	1	1	1	1	1	1	1	1	22.61666433	15.9792885
Halland	1	1	1	1	1	1	1	1	40.00794558	41.87148684
Halland	1	1	1	1	1	1	1	1	73.4158541	45.88221877
Halland	1	1	1	1	1	1	1	1	27.42477551	13.80142548
Halland	1	1	1	1	1	1	1	1	44.25413666	55.85474704
Halland	1	1	1	1	1	1	1	1	121.8184353	122.4306193
Halland	1	1	1	1	1	1	1	1	386.9505248	345.477748
Halland	1	0.290530367	1	1	1	4	1	1	3.34960053	4.522548156
Halland	1	1	1	1	1	1	1	1	275.6579619	156.5826149
Halland	1	1	1	1	1	1	1	1	72.51908905	76.33609734
Halland	0.425962561	0.302023868	0.432781663	1	3	4	3	1	10.05185081	5.482234815
Halland	1	1	1	1	1	1	1	1	26.84148024	22.15819781
Halland	0.243679797	0.171871778	0.099680955	0.109554545	6	8	13	12	276.4137862	60.15978059
Halland	0.243679797	0.171871778	0.200302106	0.199595502	6	8	7	7	8.816441541	4.86487259
Jämtland	1	0.375197925	1	0.592396594	1	3	1	2	5.039447908	4.161585893
Jämtland	1	0.500497324	0.507035643	0.504834492	1	2	2	2	16.32215559	20.06399938
Jämtland	1	1	1	1	1	1	1	1	14.17797419	7.337635163
Jämtland	1	0.565893195	1	1	1	2	1	1	20.56835891	5.502559289
Jämtland	1	1	1	1	1	1	1	1	193.2004433	114.0458296
Jämtland	1	1	1	1	1	1	1	1	124.5370796	39.58873642
Jämtland	1	1	1	1	1	1	1	1	532.3799118	522.9526163
Jämtland	1	1	1	1	1	1	1	1	415.2247374	233.8696419
Jämtland	1	1	1	1	1	1	1	1	1089.77125	432.0173851
Jämtland	1	1	1	1	1	1	1	1	384.3048345	301.220733
Jämtland	1	1	1	1	1	1	1	1	64.38693447	47.06400673
Jämtland	1	1	1	1	1	1	1	1	680.0413665	139.8047711
Jämtland	1	1	1	1	1	1	1	1	136.0788273	428.0459716
Jämtland	1	1	1	1	1	1	1	1	341.2659535	223.9185003
Jämtland	1	1	1	1	1	1	1	1	673.3051706	497.2937215
Jämtland	1	1	1	1	1	1	1	1	281.1464628	167.3413374
Jämtland	1	1	1	1	1	1	1	1	299.8120064	105.5156329
Jämtland	1	1	1	1	1	1	1	1	33.50122204	30.08186288
Jämtland	1	1	1	1	1	1	1	1	5.415429788	55.66297441
Jämtland	1	1	1	1	1	1	1	1	521.6952281	72.70036107
Jämtland	1	1	1	1	1	1	1	1	389.6052909	123.0015437
Jämtland	1	1	0.281701756	0.500208247	1	1	4	2	9728.048278	3014.373388
Jämtland	1	1	1	1	1	1	1	1	371.6508956	49.19349672
Jämtland	1	1	1	1	1	1	1	1	472.9356186	158.2522603
Jämtland	1	1	1	1	1	1	1	1	200.0701314	187.6320266
Jönköping	0.379549365	0.171898508	0.244406605	0.389742557	3	7	5	3	13.66874501	8.888387727
Jönköping	1	0.261618256	0.510658007	0.393017781	1	6	3	3	6.507957311	9.130903535
Jönköping	1	1	1	1	1	1	1	1	7.326731476	7.944204146
Jönköping	0.39315589	0.268705393	0.273304614	0.420418995	4	5	5	3	14.32328675	28.34839889
Jönköping	0.379549365	0.171898508	0.243706453	0.182248092	3	7	5	6	13.00425962	31.97074639
Jönköping	0.601046789	0.358226042	0.359901737	0.352864642	2	3	3	3	49.08149528	139.5174725
Jönköping	1	0.623234551	0.640254381	0.628848381	1	2	2	2	12.92865362	9.409969423
Jönköping	1	1	1	1	1	1	1	1	10.01859409	86.51740855
Jönköping	1	1	1	1	1	1	1	1	10.90117842	17.84428174
Jönköping	0.675825873	0.429945936	0.447137127	0.442520602	2	3	3	3	9.798290893	15.68303734
Jönköping	1	1	1	1	1	1	1	1	6.043413301	19.77473236
Jönköping	1	1	1	1	1	1	1	1	7.906083578	6.355808612
Jönköping	0.39315589	0.268705393	0.282439105	0.296293588	4	5	5	4	12.92865362	24.53520695
Jönköping	1	1	1	1	1	1	1	1	4.020674197	5.323760913
Jönköping	1	1	1	1	1	1	1	1	130.2639984	82.65056148
Jönköping	1	1	1	1	1	1	1	1	5.358575276	3.614963313
Jönköping	1	1	1	1	1	1	1	1	24.84932213	12.98577099
Jönköping	1	0.269327483	1	1	1	5	1	1	2.365415279	2.342492658
Jönköping	1	1	1	1	1	1	1	1	44.48723679	96.02703077
Jönköping	1	1	1	1	1	1	1	1	255.3062539	81.58462501
Jönköping	1	1	1	1	1	1	1	1	100.9383088	123.4455185
Jönköping	1	0.3466538	0.579156329	0.563690149	1	3	2	2	11.42730691	56.01054647
Jönköping	1	0.335452924	0.510471485	0.509308603	1	3	2	2	15.33380062	142.8156696
Jönköping	1	1	1	1	1	1	1	1	23.40560755	14.45767733
Jönköping	0.73538814	0.66217914	0.703306	0.698473698	2	2	2	2	10.38744888	22.00777731
Jönköping	1	1	1	1	1	1	1	1	3.012679913	1.706933734
Jönköping	1	1	1	1	1	1	1	1	12.62843387	45.41915261
Jönköping	1	1	1	1	1	1	1	1	76.01712177	57.86343526
Jönköping	1	1	1	1	1	1	1	1	6.026220099	5.086886321
Jönköping	1	1	1	1	1	1	1	1	5.063042638	44.7058522
Jönköping	1	1	1	1	1	1	1	1	132.5505197	83.85205769
Jönköping	1	1	1	1	1	1	1	1	17.15245006	87.15564978
Jönköping	0.714254931	0.66268505	0.686810773	0.653162589	2	2	2	2	8.204025591	3.744385446
Jönköping	0.524632464	0.240926807	0.239829986	0.161653841	2	5	5	8	20.15779163	15.97012978
Jönköping	0.414478947	0.270207854	0.277905717	0.273037645	3	5	5	5	16.57762893	33.27677228
Jönköping	1	0.174925801	0.163532681	0.160488675	1	7	7	7	40.78640022	58.08056946
Jönköping	0.411322656	0.264104929	0.26285937	0.266646336	3	5	5	5	12.27037382	6.61098701
Jönköping	1	0.274526776	0.100272488	0.142878116	1	6	12	8	73.95655824	114.9717565
Jönköping	0.607310679	0.429883077	0.43027908	0.413028217	2	3	3	3	183.8319396	102.158398
Jönköping	1	0.42948309	1	1	1	3	1	1	2.535201203	2.598767242
Jönköping	1	1	1	0.529388947	1	1	1	2	246.1636864	187.919403
Jönköping	1	0.621078676	1	1	1	2	1	1	5.68749934	4.996437549
Jönköping	0.369842635	0.35988752	0.359610617	0.357686845	3	3	3	3	63.38560206	57.71140725
Jönköping	0.586068357	0.359940138	0.360378959	0.359163052	2	3	3	3	22.4505491	78.56019637
Jönköping	1	0.336310794	0.334722946	0.336771154	1	3	3	3	12.39326113	82.30770298
Jönköping	0.307114316	0.168963892	0.237038789	0.124340242	4	7	5	10	16.7920388	21.25506952
Kalmar	1	1	1	1	1	1	1	1	322.3361563	315.9426747
Kalmar	1	1	1	1	1	1	1	1	61.85702654	17.2218101
Kalmar	0.511281315	0.562121042	0.364989202	0.543068681	2	2	3	2	295.5855281	319.1340959
Kalmar	0.560032929	0.355830219	0.568875524	0.548080923	2	3	2	2	6.45450409	6.145492753
Kalmar	1	1	1	1	1	1	1	1	394.663922	227.1430858
Kalmar	1	1	1	1	1	1	1	1	6.998955462	45.24235729
Kalmar	1	1	1	1	1	1	1	1	157.5842929	85.47137261
Kalmar	1	1	1	0.404417009	1	1	1	3	16.13888084	29.17449941
Kalmar	1	1	1	1	1	1	1	1	25.81801636	60.80549498
Kalmar	1	1	1	1	1	1	1	1	207.2109215	42.25172547
Kalmar	0.511281315	0.562121042	0.548891651	0.567498236	2	2	2	2	16.62610775	16.24844739
Kalmar	1	0.351927417	1	1	1	3	1	1	5.620930791	4.743235597
Kalmar	1	1	1	1	1	1	1	1	97.79889637	112.3113449
Kalmar	1	0.510098035	1	1	1	2	1	1	3.751672236	2.84351176
Kalmar	1	1	1	1	1	1	1	1	338.8782446	261.1889964
Kalmar	0.593972401	0.591112956	0.59289689	0.595034214	2	2	2	2	54.44493036	83.7359152
Kalmar	1	1	1	1	1	1	1	1	21.79221114	22.45267196
Kalmar	0.268708575	0.209880229	0.249996674	0.285750634	5	6	5	4	12.97903312	7.994109617
Kalmar	1	1	1	1	1	1	1	1	38.60388313	32.52083901
Kalmar	1	1	0.50853812	0.515880202	1	1	2	2	229.8617886	134.0660394
Kalmar	1	1	1	1	1	1	1	1	151.9640844	187.7515829
Kalmar	0.394546996	0.397383252	0.395301103	0.397187637	3	3	3	3	18.21181576	83.71820028
Kalmar	1	1	1	1	1	1	1	1	34.95473638	25.13633768
Kalmar	1	0.219657528	1	0.584484068	1	6	1	2	7.498222637	11.56015876
Kalmar	1	1	1	1	1	1	1	1	58.65198851	47.36447349
Kalmar	1	1	1	1	1	1	1	1	92.84527364	66.961707
Kalmar	1	0.503191802	1	1	1	2	1	1	1.939794765	1.389663493
Kalmar	0.506449459	0.510485032	0.511372615	0.512304823	2	2	2	2	6.760320197	56.33510515
Kalmar	0.255799379	0.210761778	0.168307646	0.223458079	5	6	7	5	62.21533763	24.78583691
Kalmar	0.242316111	0.210575763	0.208724429	0.226176215	5	6	6	5	31.24077776	14.46021111
Kalmar	0.245722346	0.216392416	0.143807214	0.141434366	5	6	8	8	88.56622677	162.7346596
Kalmar	0.500846305	0.352472228	0.355689122	0.34208969	2	3	3	3	13.88957171	12.07816597
Kalmar	0.394313438	0.396646974	0.393879074	0.396107741	3	3	3	3	11.07808857	26.3395981
Kalmar	0.394668267	0.396816402	0.39525813	0.398559467	3	3	3	3	17.35595192	82.84972
Kalmar	0.506449459	0.510485032	0.511280705	0.510590179	2	2	2	2	73.4158541	51.53062963
Kalmar	0.245722346	0.216392416	0.141981232	0.123927632	5	6	8	9	167.3334668	231.5931453
Kalmar	0.592561103	0.593830418	0.594061901	0.595401998	2	2	2	2	38.36508561	97.78965544
Kronoberg	0.300259782	0.157822663	0.138759785	0.136405299	4	7	8	8	63.43576102	30.7035959
Kronoberg	1	0.159134343	1	1	1	7	1	1	4.534305777	3.638063489
Kronoberg	0.339716943	0.18918721	0.338667609	0.426561708	4	6	4	3	3.098315281	2.591378279
Kronoberg	1	0.160946162	1	1	1	7	1	1	1.969148115	1.420643697
Kronoberg	1	0.317505356	1	0.292485148	1	4	1	4	8.375305511	11.71235954
Kronoberg	1	1	1	1	1	1	1	1	190.1964947	129.3837839
Kronoberg	1	1	1	1	1	1	1	1	3.544493549	35.50387042
Kronoberg	1	1	1	1	1	1	1	1	61.08879415	58.28315985
Kronoberg	1	1	1	1	1	1	1	1	5.318148598	21.74153891
Kronoberg	1	1	1	1	1	1	1	1	5.637536191	5.755315562
Kronoberg	1	1	1	1	1	1	1	1	23.57521285	38.30985017
Kronoberg	1	1	1	1	1	1	1	1	163.8167511	156.5735202
Kronoberg	1	1	1	1	1	1	1	1	2.613807441	6.809761635
Kronoberg	1	1	1	1	1	1	1	1	238.266922	51.48655457
Kronoberg	1	1	1	1	1	1	1	1	261.6637003	264.9965552
Kronoberg	1	1	1	1	1	1	1	1	132.6311098	90.88434726
Kronoberg	0.554591785	0.542329942	0.542046459	0.548992187	2	2	2	2	9.418653621	6.888365594
Kronoberg	1	1	1	1	1	1	1	1	4.976798038	9.269067251
Kronoberg	0.308499391	0.307433122	0.307157864	0.307200973	4	4	4	4	18.67770682	125.4617765
Kronoberg	0.308499391	0.307433122	0.31128351	0.305078261	4	4	4	4	6.225420602	5.29395734
Kronoberg	1	1	1	1	1	1	1	1	119.2826218	91.04107034
Kronoberg	0.303331159	0.307416101	0.307898158	0.306635262	4	4	4	4	12.87837207	67.25174529
Kronoberg	0.315260072	0.307433122	0.307462738	0.306169883	4	4	4	4	7.837356695	31.06990838
Kronoberg	1	1	1	1	1	1	1	1	69.94963309	19.65012235
Kronoberg	0.539460898	0.542306781	0.537744814	0.538720666	2	2	2	2	15.08813622	30.11193386
Kronoberg	0.620937042	0.598895687	0.596505273	0.595638271	2	2	2	2	55.4253396	144.2520223
Kronoberg	0.291798675	0.159042892	0.139735632	0.140087264	4	7	8	8	54.49400137	104.897068
Kronoberg	0.323092006	0.189763812	0.192691146	0.161413716	4	6	6	7	20.38467135	17.85300131
Kronoberg	1	1	1	1	1	1	1	1	179.9619018	113.9541704
Kronoberg	1	0.500316529	1	1	1	2	1	1	5.047306695	6.889613109
Kronoberg	0.655234433	0.598339985	0.602220951	0.605987606	2	2	2	2	17.26858989	31.35518337
Norrbotten	1	0.2703937	1	1	1	4	1	1	2.54635719	2.734210461
Norrbotten	1	1	1	1	1	1	1	1	59.29695398	93.29201311
Norrbotten	0.76971349	0.242261105	0.727350354	0.487971772	2	6	2	3	4.722509489	6.081872315
Norrbotten	1	0.251813394	1	1	1	5	1	1	5.68749934	0.987395251
Norrbotten	1	0.298573485	1	1	1	4	1	1	2.904340703	2.27696758
Norrbotten	1	0.333794324	1	1	1	3	1	1	3.154000313	2.057968937
Norrbotten	1	0.396614882	0.131327942	0.330548825	1	3	9	4	302.5448713	119.4085364
Norrbotten	1	1	1	1	1	1	1	1	34.48049976	15.23840332
Norrbotten	1	0.532592308	1	0.521394148	1	2	1	2	4.511978495	2.014156776
Norrbotten	0.671819263	0.282842077	0.273091069	0.173190961	2	5	5	8	30.1656216	41.51545026
Norrbotten	0.557157337	0.340134001	0.343808677	0.501579004	2	3	3	2	43.55851002	73.67348235
Norrbotten	0.500407592	0.346075151	0.344141926	0.508949514	2	3	3	2	39.30277941	23.58660905
Norrbotten	1	0.337018609	0.349846146	1	1	3	3	1	15.85894026	36.99085289
Norrbotten	1	1	1	1	1	1	1	1	15.04738503	588.6165288
Norrbotten	1	1	1	1	1	1	1	1	2921.417204	2283.106002
Norrbotten	0.500633009	0.501195443	0.503494457	0.508831118	2	2	2	2	58.22397086	19.2685674
Norrbotten	0.500633009	0.501195443	0.501251132	0.509042444	2	2	2	2	40.50083829	33.54167998
Norrbotten	1	1	1	1	1	1	1	1	9.875118419	6.392502329
Norrbotten	1	1	1	0.670759903	1	1	1	2	11470.73997	2337.766385
Norrbotten	1	1	1	1	1	1	1	1	9.247603311	42.40378326
Norrbotten	1	1	1	1	1	1	1	1	7.412229078	110.752221
Norrbotten	1	1	1	1	1	1	1	1	11.78494754	112.3449133
Norrbotten	0.510884171	0.349166629	0.508665072	0.502885542	2	3	2	2	5.015908285	3.053339555
Norrbotten	1	0.359896774	1	1	1	3	1	1	10.85501149	4.687956785
Norrbotten	1	1	0.52558431	0.516013234	1	1	2	2	56.97573405	58.33053557
Norrbotten	1	1	0.204593188	1	1	1	5	1	246.7680048	257.7699627
Norrbotten	0.510086116	0.351762958	0.349495599	0.365504374	2	3	3	3	29.99289055	24.58015857
Norrbotten	1	1	1	1	1	1	1	1	12.50438321	12.33296017
Norrbotten	1	1	1	1	1	1	1	1	76.26140238	62.6035026
Norrbotten	1	1	1	1	1	1	1	1	374.3542938	78.57097628
Norrbotten	1	0.710552176	0.719809303	1	1	2	2	1	21.04723365	41.54468125
Norrbotten	1	0.679273175	0.629046579	0.547996258	1	2	2	2	320.3914478	240.2046552
Skåne	0.502984762	0.117327904	0.121473765	0.112965496	2	10	9	10	20.96703851	23.29994876
Skåne	0.432395541	0.076327016	0.098359858	0.127393333	4	16	13	10	14.33653372	11.18488
Skåne	1	1	1	1	1	1	1	1	167.8725832	204.2783132
Skåne	1	0.354812038	0.354810228	0.341841299	1	3	3	3	26.69663609	149.3054887
Skåne	0.503527579	0.504679633	0.51124656	0.51442526	2	2	2	2	121.239772	94.7019339
Skåne	1	1	0.501048393	1	1	1	2	1	149.2414076	75.04196039
Skåne	1	0.222700826	0.344873297	0.163254487	1	5	3	7	11.94163651	26.84758015
Skåne	0.502056356	0.504625886	0.508752	0.510259024	2	2	2	2	116.2446664	64.38866939
Skåne	0.396466012	0.073379994	0.123079248	0.127659238	3	16	11	9	9.645535913	7.368336326
Skåne	0.398496937	0.094585042	0.281503176	0.156263236	4	13	6	8	7.662008085	7.415233856
Skåne	0.51376067	0.513627252	0.512260022	0.513346035	2	2	2	2	46.73222619	97.66413045
Skåne	0.383489167	0.217492244	0.154000488	0.151643888	3	5	7	7	153.937567	178.4835304
Skåne	0.438502031	0.300754495	0.43596495	0.34549551	3	4	3	3	3.644006548	3.607364693
Skåne	0.375999794	0.198265704	0.361139414	0.242529943	3	6	3	5	11.01702435	12.02449895
Skåne	0.453807431	0.12622271	0.125802084	0.139866862	3	9	9	8	28.55404983	55.99442383
Skåne	1	0.219151841	1	0.27347072	1	5	1	4	10.19660006	7.842541511
Skåne	0.365514649	0.09599211	0.215564909	0.185606225	4	13	6	7	8.415863832	10.06158958
Skåne	0.454132322	0.076380516	0.134730196	0.136232935	3	15	10	9	13.64288173	10.85039036
Skåne	1	0.120799925	0.709224261	0.181327467	1	9	2	6	6.490115079	8.59114775
Skåne	0.352373526	0.274134344	0.272995369	0.278789192	4	5	5	5	21.61288568	46.1714558
Skåne	0.531862238	0.358400148	0.39619644	0.366236341	2	3	3	3	9.354326067	12.92289491
Skåne	1	1	1	1	1	1	1	1	5.872583416	3.41834179
Skåne	1	0.148938155	1	1	1	9	1	1	0.633800301	0.162824379
Skåne	1	1	1	1	1	1	1	1	10.74002278	28.87069374
Skåne	0.628287293	0.639350378	0.642096723	0.633032329	2	2	2	2	57.89866068	39.20411024
Skåne	0.46409316	0.102795545	0.26389735	0.251268899	4	12	6	6	7.35517557	6.502009892
Skåne	0.398377576	0.079002807	0.102429641	0.09001122	3	15	12	13	14.46934018	12.31482139
Skåne	0.527586311	0.136011847	0.525443114	0.282920874	2	8	2	4	4.284490033	9.608008208
Skåne	1	1	1	0.337885975	1	1	1	3	32.05875654	40.71203284
Skåne	0.754655893	0.308432583	0.308432583	0.313076175	2	4	4	4	27.36982523	21.91379753
Skåne	0.579131003	0.62304207	0.626312327	0.646421016	2	2	2	2	11.13348257	10.78962858
Skåne	1	0.528496995	1	0.529302589	1	2	1	2	7.185337601	12.40691911
Skåne	0.500996245	0.500830306	0.501704355	0.500255203	2	2	2	2	276.4137862	186.0059549
Skåne	0.336700333	0.261080069	0.337383412	0.338679898	3	4	3	3	6.714903327	4.749850583
Skåne	0.505061728	0.209855197	0.158967424	0.153721505	2	5	7	7	82.59115473	143.2599587
Skåne	0.411648273	0.271404837	0.275146069	0.224143138	3	5	5	6	41.78019432	98.74140715
Skåne	0.359958086	0.143512642	0.241915173	0.17110547	3	8	5	7	8.931108805	10.84351541
Skåne	1	1	0.468246725	0.325575152	1	1	3	4	108.638772	77.67502126
Skåne	1	1	0.283171568	0.143706561	1	1	4	8	46.04105398	45.3557681
Skåne	0.767937792	0.276378941	0.276513587	0.225224646	2	5	5	6	29.36378654	61.2949735
Skåne	1	1	1	1	1	1	1	1	5.039447908	10.183669
Skåne	0.539995589	0.232108401	0.541777576	0.300421507	2	5	2	4	3.446358209	6.07370276
Skåne	1	0.375832943	0.376478115	0.378002117	1	3	3	3	12.16029876	13.64117287
Skåne	1	1	0.500553665	0.51682925	1	1	2	2	104.735254	70.44744329
Skåne	0.615539295	0.633774346	0.640038107	0.640875412	2	2	2	2	111.310328	116.9169955
Skåne	1	1	1	1	1	1	1	1	13.13075945	22.79433212
Skåne	1	1	1	1	1	1	1	1	96.48825766	93.91172957
Skåne	1	1	1	1	1	1	1	1	85.96417243	81.7167589
Skåne	0.504142369	0.500045324	0.500119209	0.500542979	2	2	2	2	11.41548046	44.02568207
Skåne	0.500006374	0.375940836	0.37723018	0.377127676	2	3	3	3	14.87143331	27.8967162
Skåne	1	1	1	1	1	1	1	1	33.17793108	41.92179864
Skåne	1	1	1	1	1	1	1	1	12.16029876	8.723273984
Skåne	0.361535896	0.100912044	0.113851762	0.116013842	4	12	11	11	23.93337699	14.54090496
Skåne	0.371341017	0.08633521	0.371639309	0.176749382	3	13	3	7	3.446358209	7.174865418
Skåne	0.500255675	0.503380157	0.503027261	0.504299955	2	2	2	2	12.18471702	21.92742258
Skåne	0.530842838	0.519468195	0.521135225	0.518242646	2	2	2	2	106.0284913	65.31390181
Skåne	1	1	1	1	1	1	1	1	4.048790714	4.872340384
Skåne	1	1	1	1	1	1	1	1	5.285917469	3.670246525
Skåne	1	0.529196116	0.529671838	0.531467489	1	2	2	2	17.63405256	20.90402353
Skåne	0.342033316	0.259226595	0.340838933	0.342909492	3	4	3	3	6.339444958	4.66186422
Skåne	1	0.349936108	0.347994849	0.341016985	1	3	3	3	22.26852956	42.64076761
Skåne	0.352294825	0.171946508	0.306884589	0.172948621	3	7	4	7	13.85047371	15.27970492
Skåne	1	1	1	1	1	1	1	1	209.5852334	162.258983
Skåne	1	1	1	1	1	1	1	1	4.937840864	3.984536233
Skåne	1	1	1	1	1	1	1	1	55.37585095	40.35307741
Skåne	0.500011925	0.062048895	0.500119857	0.513251399	2	18	2	2	3.123002955	2.314554246
Skåne	1	1	1	1	1	1	1	1	267.9847458	158.1216621
Skåne	1	0.337454507	0.504576224	1	1	3	2	1	6.588550442	5.478903819
Skåne	0.534779477	0.301158039	0.448671896	0.359395268	2	4	3	3	5.587793467	22.92136181
Skåne	0.354866875	0.260852412	0.343748226	0.341767105	3	4	3	3	4.601618262	4.588984602
Skåne	1	1	1	1	1	1	1	1	77.519491	55.64220089
Skåne	1	1	1	1	1	1	1	1	134.8975753	94.15970145
Skåne	1	0.507798052	0.503978299	0.506715111	1	2	2	2	66.3105157	48.19679067
Skåne	1	0.126477303	1	1	1	9	1	1	1.238351341	0.657546321
Skåne	0.284595754	0.054717262	0.565563139	0.351133028	4	21	2	3	1.42396199	1.932864369
Skåne	1	0.259989069	1	1	1	4	1	1	7.345688082	7.179151284
Skåne	0.40466462	0.106795453	1	0.684777997	3	10	1	2	1.90099985	1.265829461
Skåne	0.500001921	0.07484214	0.502359556	0.500553821	2	15	2	2	2.068584579	1.868134322
Skåne	1	1	1	1	1	1	1	1	66.6814829	31.36612266
Skåne	0.573571418	0.12600361	0.157540483	0.169634605	2	9	7	7	14.02029637	11.77786257
Skåne	0.726589367	0.072193031	0.914578078	0.278697832	3	17	2	5	2.160171439	3.275729796
Skåne	0.561811113	0.091670147	1	1	2	12	1	1	1.600317823	1.961931503
Skåne	1	0.094880357	1	1	1	13	1	1	3.157419367	2.977333787
Skåne	1	0.229984991	0.440002213	1	1	5	3	1	5.695847961	3.163105571
Skåne	1	1	1	1	1	1	1	1	39.06401376	75.60841521
Skåne	1	1	1	1	1	1	1	1	11.49839419	12.49867924
Skåne	1	0.262541633	1	1	1	6	1	1	4.328060837	4.175069569
Skåne	0.51788871	0.51393799	0.51319019	0.515363256	2	2	2	2	22.30156891	24.18066131
Skåne	1	1	1	0.530984244	1	1	1	2	53.38885754	112.8052027
Skåne	1	0.088219994	1	1	1	12	1	1	1.726670708	1.840419856
Skåne	1	0.355014083	0.3517155	0.500031162	1	3	3	2	11.06353416	36.64040448
Skåne	1	1	1	1	1	1	1	1	10.16310454	7.20919189
Skåne	1	0.535145747	1	0.625880279	1	2	1	2	6.234154969	13.45123458
Skåne	0.454365928	0.275075577	0.272652793	0.458521834	3	5	5	3	10.27497056	17.4703302
Skåne	0.376337844	0.19866756	0.360472103	0.363521962	3	6	3	3	4.984607841	4.587686156
Skåne	1	0.158387687	1	0.629453828	1	7	1	2	3.343199002	2.751329404
Skåne	1	1	1	1	1	1	1	1	5.966236767	2.37297033
Skåne	1	1	1	1	1	1	1	1	44.44056778	60.24787938
Skåne	0.60562661	0.619742902	0.619409038	1	2	2	2	1	4.556688166	3.010074138
Skåne	0.500460741	0.076222399	0.501760698	0.500274673	2	14	2	2	1.759008989	1.900990264
Skåne	0.211622111	0.063189794	0.211622111	0.328346522	5	18	5	4	3.000544256	3.167109452
Skåne	1	1	1	1	1	1	1	1	53.05697304	11.64366082
Skåne	1	0.128607274	1	1	1	9	1	1	2.647863205	1.705422025
Skåne	0.533852315	0.13706595	0.533852315	0.425857514	2	8	2	3	3.197653777	3.547007477
Skåne	0.491849986	0.13291112	0.362533625	0.501466497	3	10	4	2	4.291736526	3.857319726
Skåne	1	1	1	1	1	1	1	1	8.385435907	35.31730607
Skåne	1	0.185666322	1	0.335204141	1	6	1	3	5.142089727	7.165428184
Skåne	0.501172055	0.500843316	0.500378433	0.501416916	2	2	2	2	18.46657578	48.58304157
Skåne	1	1	1	1	1	1	1	1	4.091149178	2.71924839
Skåne	1	1	1	1	1	1	1	1	4.255565288	2.893125828
Skåne	0.361695467	0.14648239	0.294221199	0.20981231	3	9	4	7	4.579125661	10.03912604
Skåne	1	1	1	0.633128482	1	1	1	2	24.20807634	28.08686903
Skåne	0.464886145	0.146269813	0.364614859	0.520940273	3	9	3	2	7.431295897	6.320106365
Skåne	0.371341017	0.08633521	0.59171221	0.583445152	3	13	2	2	0.97729695	0.917544152
Skåne	1	1	1	1	1	1	1	1	2.625134871	3.583255014
Skåne	1	1	0.294570327	1	1	1	4	1	46.23120785	19.24761447
Skåne	1	0.19636208	1	0.509471222	1	6	1	2	3.197653777	4.191417878
Skåne	0.643627092	0.633965825	0.646030351	0.654854337	2	2	2	2	186.2596802	139.372803
Skåne	1	0.518832373	0.517449955	0.529293112	1	2	2	2	23.101861	32.08280654
Skåne	1	1	1	1	1	1	1	1	6.499033134	22.29312363
Skåne	0.367105894	0.065347348	1	0.500249618	4	18	1	2	1.305437278	1.742960028
Skåne	1	1	1	1	1	1	1	1	3.478916916	2.813757355
Skåne	0.391912489	0.118811199	0.388467359	0.283075567	3	10	3	4	3.711113915	4.585620943
Skåne	1	1	1	1	1	1	1	1	112.98537	118.7855214
Skåne	0.581683084	0.153628645	0.383307916	0.318882799	2	8	3	4	4.140845979	4.709048119
Skåne	0.340198634	0.055809464	0.507686466	0.364521666	4	20	2	3	2.013591439	1.682420124
Skåne	0.527443826	0.50382246	0.503421851	0.50520892	2	2	2	2	23.71133794	15.90645392
Skåne	1	1	1	1	1	1	1	1	4.899036764	2.791886433
Skåne	1	1	1	1	1	1	1	1	58.62519148	65.30635263
Skåne	1	1	1	1	1	1	1	1	46.94777492	45.80286155
Skåne	0.504101838	0.500045324	0.500124474	0.501679283	2	2	2	2	11.40366014	39.46220182
Skåne	1	0.356192296	1	0.565023941	1	3	1	2	4.423220431	8.406138578
Skåne	0.506624729	0.111026611	1	0.502223816	2	11	1	2	1.062087352	0.819978381
Skåne	0.348396807	0.067000314	1	1	4	17	1	1	1.285522432	0.561540778
Skåne	1	1	1	1	1	1	1	1	27.31493006	27.70467561
Skåne	1	0.221698224	0.216029146	0.216102703	1	5	5	5	33.5822897	46.97323033
Skåne	1	1	1	1	1	1	1	1	8.931108805	34.24009381
Skåne	1	1	1	1	1	1	1	1	79.69123479	46.77177111
Skåne	1	1	1	0.336469986	1	1	1	3	13.74648179	32.47962147
Skåne	0.539724976	0.358853036	0.535934562	0.532463875	2	3	2	2	5.126231326	5.384437684
Skåne	0.505796625	0.375699539	0.38209899	0.616792749	2	3	3	2	7.042535115	30.53955489
Skåne	1	1	1	1	1	1	1	1	7.129165796	6.79977787
Skåne	1	1	1	1	1	1	1	1	4.707312365	24.8955357
Skåne	0.641767054	0.640412032	0.641921392	0.642927816	2	2	2	2	9.645535913	14.55058359
Skåne	0.530545015	0.519564178	0.52015748	0.521144176	2	2	2	2	48.22717748	38.84053309
Skåne	0.379396057	0.209112103	0.293833239	0.274843249	3	5	4	4	6.751224577	4.944188692
Skåne	1	0.300077709	1	1	1	4	1	1	5.142089727	3.31887691
Skåne	0.395683686	0.072402848	0.04613687	0.037349735	3	16	24	30	73.23456288	725.8630113
Skåne	0.450737794	0.273240837	0.354976742	0.456436815	3	5	4	3	8.441770895	7.495736121
Skåne	1	0.085737413	0.522973526	0.377279514	1	13	2	3	6.147086835	6.545698049
Skåne	0.508538869	0.218106512	0.173426864	0.204747377	2	5	6	5	68.03130533	37.88524572
Stockholm	0.278902676	0.061860502	0.417557704	1	4	24	3	1	1.525945594	0.978993921
Stockholm	0.777220306	0.08554229	0.777220306	0.275591097	2	17	2	5	3.049233835	5.87543419
Stockholm	1	0.10647452	0.514758191	1	1	12	2	1	3.664074468	2.622740105
Stockholm	0.365546645	0.069868497	0.069428628	0.037843142	4	20	20	35	28.25564247	44.92680664
Stockholm	0.368474597	0.047443795	0.022401662	0.022424323	6	27	60	58	105.4527395	98.07547506
Stockholm	0.558611695	0.122456843	0.561239503	0.356486665	2	10	2	3	2.751353051	3.62183727
Stockholm	0.610309646	0.616280784	0.290421342	0.072416747	2	2	4	16	352.0158832	399.1095862
Stockholm	0.291288202	0.054042322	0.333813536	0.501125804	4	28	3	2	1.805726982	1.564675453
Stockholm	0.291288202	0.054042322	0.500294381	0.501056895	4	28	2	2	0.919370924	0.830417104
Stockholm	0.700210429	0.427596218	0.42441601	0.433557132	2	3	3	3	21.12758186	56.0604539
Stockholm	1	0.273650867	0.283746206	0.298051336	1	4	4	4	58.59840058	39.75061994
Stockholm	1	0.532042762	1	1	1	2	1	1	5.620930791	4.090023135
Stockholm	0.871909595	0.888322596	0.88519424	0.88698493	2	2	2	2	14.05963317	12.25984778
Stockholm	0.871909595	0.888322596	0.887435686	0.421327805	2	2	2	4	25.1643104	24.96315259
Stockholm	1	0.542747786	0.542079298	1	1	2	2	1	6.796763906	3.247359276
Stockholm	0.643452289	0.38919663	0.413013861	0.405039043	2	3	3	3	10.50053948	10.31261217
Stockholm	0.643452289	0.38919663	0.396235848	0.416252688	2	3	3	3	13.78543284	10.88536408
Stockholm	0.672700873	0.328274726	0.608842093	0.657316781	2	5	2	2	5.488969298	3.249893858
Stockholm	0.385573588	0.197584866	0.322674551	0.261458553	3	7	5	6	15.29271879	14.36813678
Stockholm	1	0.500075434	0.502285605	0.207776592	1	2	2	5	16.25154284	25.19218328
Stockholm	0.617101727	0.20420543	0.443236675	0.423588491	2	8	3	3	5.350477694	5.750194839
Stockholm	0.609783637	0.143112665	0.384407473	0.426455614	2	10	3	3	11.56970189	9.816348305
Stockholm	0.406525	0.17970607	0.240851662	0.508990029	3	6	5	2	12.11153571	10.80743026
Stockholm	1	0.249090355	1	1	1	5	1	1	8.476885001	4.832640232
Stockholm	1	0.280398782	0.971893264	1	1	5	2	1	3.717858328	3.668873878
Stockholm	1	1	1	1	1	1	1	1	21.53161903	10.25082896
Stockholm	0.496390305	0.116014551	0.023554245	0.02922634	3	13	59	46	127.6808393	93.83526105
Stockholm	0.26254191	0.255625224	0.255382623	0.255116471	4	4	4	4	20.4336796	25.08279791
Stockholm	0.519182663	0.179881607	0.223961605	0.179560253	2	6	5	7	17.85516705	22.96234012
Stockholm	1	0.412646422	0.428532646	0.41211844	1	3	3	3	58.25067605	179.1094921
Stockholm	0.505984726	0.504117821	0.503573846	0.503362868	2	2	2	2	126.6942049	144.6749558
Stockholm	1	1	1	1	1	1	1	1	133.1555422	141.6021075
Stockholm	1	1	1	1	1	1	1	1	16.11077657	43.30534941
Stockholm	1	1	1	1	1	1	1	1	192.2773772	235.7684393
Stockholm	1	1	1	1	1	1	1	1	4.328060837	5.60189504
Stockholm	1	0.315282621	1	1	1	4	1	1	13.77244303	5.165819589
Stockholm	0.198051906	0.056593972	0.231924904	0.357023561	7	23	6	4	2.306583059	2.065790351
Stockholm	0.643504595	0.429864926	0.430295852	0.707205228	2	3	3	2	68.52286986	125.5024027
Stockholm	0.307353604	0.167854546	0.179509596	0.176646452	4	7	6	6	15.29271879	14.16925459
Stockholm	1	0.183174738	1	1	1	6	1	1	2.757160655	1.680633887
Stockholm	0.506144556	0.504103278	0.503951334	0.503665087	2	2	2	2	107.2571684	125.7348973
Stockholm	0.260677878	0.255512501	0.254797063	0.255654235	4	4	4	4	13.32165725	22.87263065
Stockholm	0.26254191	0.255625224	0.255241361	0.255013386	4	4	4	4	16.99339764	14.175152
Stockholm	0.298954371	0.050527064	0.299390381	0.363610867	5	25	5	4	2.952246546	2.49421585
Stockholm	0.26044342	0.04967842	0.144287394	0.071520359	7	26	12	19	6.998955462	10.28891414
Stockholm	0.212868929	0.067088171	0.214767009	0.352790484	6	21	6	4	2.988433091	2.497054084
Stockholm	0.275740557	0.174294337	0.214728766	0.21291767	4	6	5	5	15.69215151	11.09749976
Stockholm	1	0.184458583	0.213095013	0.262721294	1	6	5	4	22.08725088	13.5515512
Stockholm	0.382340513	0.199118594	0.384740788	0.293363825	3	7	4	5	13.11808191	12.89123894
Stockholm	0.384099699	0.197920191	0.250560308	0.260002483	3	7	6	6	15.33380062	14.43336079
Stockholm	1	0.261400028	1	1	1	5	1	1	5.310081631	3.076257973
Stockholm	0.690261232	0.443468556	0.465302266	0.45383888	2	3	3	3	16.59188006	17.89072675
Stockholm	1	0.413328988	1	1	1	3	1	1	14.24393351	15.88733894
Stockholm	1	0.220667258	0.225318352	0.137654422	1	6	6	10	40.23514493	41.44686605
Stockholm	0.257910134	0.185779526	0.213301846	0.213333532	4	6	5	5	14.21753142	10.11141204
Stockholm	0.506268541	0.176738727	0.18586837	0.212755746	2	6	6	5	14.90721642	18.41904551
Stockholm	0.263491308	0.181504583	0.214083069	0.212864631	4	6	5	5	15.8868241	12.99339751
Stockholm	0.260677878	0.255512501	0.25547452	0.255408855	4	4	4	4	28.6663567	36.69989387
Stockholm	0.688323464	0.449885085	0.703546773	0.455727293	2	3	2	3	15.9748183	14.33610353
Stockholm	1	0.374741725	1	1	1	3	1	1	3.381700017	2.812105574
Stockholm	1	1	1	1	1	1	1	1	11.6531728	9.69325356
Stockholm	1	1	1	1	1	1	1	1	2.033503223	3.13019851
Stockholm	0.221025568	0.122415589	0.221443388	0.228442125	5	12	7	6	4.654315302	3.48398939
Stockholm	1	0.202217489	0.547606422	1	1	7	2	1	9.183863558	5.384734933
Stockholm	1	0.133604746	1	1	1	12	1	1	1.745112988	1.585180578
Stockholm	0.547737028	0.569922588	0.557679353	0.564366556	2	2	2	2	9.014968522	4.444399605
Stockholm	0.406213499	0.253589329	0.357468501	0.205396964	3	4	3	5	8.816441541	15.04378857
Stockholm	0.406213499	0.253589329	0.357836629	0.20848279	3	4	3	5	6.971209383	14.47498769
Stockholm	1	0.322368689	1	1	1	4	1	1	7.119825259	4.767688246
Stockholm	1	0.397229828	1	0.511220903	1	3	1	2	6.147086835	8.826133759
Stockholm	1	0.22509283	0.705126508	1	1	5	2	1	3.216454249	3.293510945
Stockholm	0.550642875	0.569922588	0.557376201	0.56564862	2	2	2	2	8.163981597	6.61123264
Stockholm	0.987603035	0.130146815	0.540975355	0.207784912	2	12	3	8	3.531329239	4.591725887
Stockholm	1	0.283374505	1	0.51248888	1	4	1	2	3.043126207	3.22751047
Stockholm			0.202636187	0.109737785	1	1	6	11	321.519917	231.9119826
Stockholm	1	0.19256791	0.24829657	0.190978941	1	7	6	6	23.8478549	31.96410766
Stockholm	1	0.336828819	0.341547869	0.500008806	1	3	3	2	21.75955141	16.1978865
Stockholm	1	0.169761008	1	1	1	8	1	1	2.786290518	1.716600196
Stockholm	0.919437951	0.126568791	0.04504008	0.037640764	2	11	31	34	72.90701065	49.18584029
Stockholm	1	0.267075032	0.556438544	0.350084494	1	5	2	4	13.99410246	8.823292287
Stockholm	1	0.341697937	0.336712813	0.342621836	1	4	4	3	19.65816014	17.17960649
Stockholm	1	1	1	1	1	1	1	1	3.388138283	2.454397015
Stockholm	0.198051906	0.057498883	0.018226387	0.024644481	7	22	71	52	174.4188548	80.03188026
Stockholm	0.219904077	0.137322143	0.191248714	0.225292044	5	11	8	7	6.445616649	5.486054408
Stockholm	1	0.105961063	1	1	1	16	1	1	0.834200899	0.591956151
Stockholm	1	0.173562167	1	1	1	9	1	1	0.869729229	1.042483016
Stockholm	0.296245738	0.147497058	1	0.42820888	6	11	1	3	1.50870341	1.331697242
Stockholm	1	0.255000792	1	1	1	4	1	1	1.587064731	0.942490036
Stockholm	1	0.395575255	1	1	1	3	1	1	7.402704852	3.197772071
Stockholm	0.229583	0.120398294	1	0.950973075	6	12	1	2	0.827820801	0.880850957
Stockholm	0.656523081	0.338357353	0.65132695	1	2	4	2	1	4.10531765	5.664706776
Stockholm	1	0.285168099	0.276966199	0.601332489	1	4	4	2	10.72511921	3.604624078
Stockholm	0.225922167	0.1220079	0.188266503	0.193733622	5	12	7	8	5.554754111	5.507649934
Stockholm	1	0.500029472	0.20491988	0.200481553	1	2	5	6	65.54335176	68.62389924
Stockholm	0.296022857	0.047788213	0.293548427	0.21036805	5	29	5	8	3.356008182	4.274496345
Stockholm	0.484612961	0.116546672	0.544842133	0.801122961	3	12	3	2	1.905827784	0.851398962
Stockholm	0.392245582	0.261527038	0.278029179	0.41945194	3	7	6	3	15.98461043	12.77790926
Stockholm	0.561301447	0.11385975	1	1	2	11	1	1	0.714206682	0.270475253
Stockholm	0.758481044	0.120047588	0.756758717	0.374778068	2	11	2	4	3.433377587	4.880437922
Stockholm	0.28636731	0.056234324	0.274048744	0.36098384	4	23	4	3	4.976798038	3.701792296
Stockholm	0.756553121	0.121540903	0.168554806	0.08346383	2	11	8	18	21.67800922	45.10249955
Stockholm	0.689457451	0.681140896	0.681921924	0.684420611	2	2	2	2	26.75090672	61.28950807
Stockholm	1	1	1	1	1	1	1	1	25.00656829	26.5358076
Stockholm	1	0.26615929	1	0.395235901	1	4	1	3	4.155100172	4.915006752
Stockholm	0.291438123	0.044863666	0.130162606	0.058682152	5	32	11	24	6.74213508	15.93792716
Stockholm	0.27055037	0.045568893	0.216034974	0.096947199	4	32	5	15	5.150028113	12.56852974
Stockholm	0.204884453	0.065583205	0.204891297	0.255390567	5	22	5	4	3.160218153	1.330332537
Stockholm	0.147389324	0.055991014	0.16917297	0.161927289	9	24	8	8	2.608152911	4.243079836
Stockholm	0.392674726	0.263815824	0.158097797	0.19243934	3	7	11	8	41.6626565	28.53795698
Stockholm	1	0.289100132	1	1	1	5	1	1	0.250415792	1.249631612
Stockholm	0.445952792	0.110757507	1	0.528645591	3	12	1	2	1.102128285	2.830165084
Stockholm	0.689457451	0.681140896	0.682922146	0.684813605	2	2	2	2	25.90699791	70.0742202
Stockholm	0.930515043	0.126715963	0.738363653	0.881671494	2	13	3	2	8.194005408	4.720756296
Stockholm	1	0.146950622	1	1	1	9	1	1	5.293966067	4.137900908
Stockholm	1	0.237351261	1	1	1	5	1	1	2.160171439	1.896734561
Stockholm	0.799757537	0.11704116	0.794548628	0.765475209	2	12	2	2	1.087482225	0.345858521
Stockholm	1	0.523361759	1	1	1	2	1	1	4.219547123	3.855427861
Stockholm	0.799757537	0.117009286	0.800627022	0.782955869	2	12	2	2	2.185964302	2.076384319
Stockholm	0.501588813	0.084179311	0.501061139	0.337282559	2	16	2	3	3.711113915	2.795321103
Stockholm	0.436647741	0.195212885	0.453101508	0.388279488	3	9	3	3	2.82144841	8.678975909
Stockholm	0.618062003	0.188983966	0.256575854	0.3492671	2	6	5	3	13.95485751	7.795923372
Stockholm	1	0.296486471	1	1	1	5	1	1	2.206708806	2.181258772
Stockholm	0.617642517	0.188983966	0.62608913	0.595999543	2	6	2	2	4.357230499	4.140367927
Stockholm	1	1	1	0.691342013	1	1	1	2	134.2075114	122.3109885
Stockholm	0.558656039	0.126599478	0.106332898	0.11863416	3	11	14	12	39.87524934	43.65306929
Stockholm	0.204884453	0.065583205	0.218613264	0.153396618	5	22	5	7	1.731272094	2.319903962
Stockholm	0.204794039	0.065424095	0.189518731	0.161986125	5	22	7	8	3.833450155	4.217900899
Stockholm	0.188738549	0.065766146	1	0.267869394	6	21	1	4	0.571343303	0.881870059
Stockholm	0.382441098	0.047612549	0.015386307	0.01703347	6	27	85	79	245.3408099	180.162609
Stockholm	0.306902524	0.077688854	1	1	5	19	1	1	1.64489279	1.201613428
Stockholm	0.291438123	0.044863666	0.059513914	0.054719842	5	32	23	25	14.88493132	15.23058145
Stockholm	0.850880242	0.150567765	0.178999026	0.094709836	2	10	9	16	23.91626033	33.40852346
Stockholm	1	0.062591198	1	0.578903032	1	22	1	2	1.708326395	2.920852731
Stockholm	0.441441505	0.052795664	0.434453983	0.452472645	4	25	4	4	2.733966978	3.357442898
Stockholm	0.498669078	0.048742783	0.476532846	0.450937596	4	27	4	4	3.564285936	2.945659164
Stockholm	0.649808726	0.215478182	0.650882295	0.64990696	2	6	2	2	4.291736526	4.398537302
Stockholm	0.619504691	0.150083353	0.632948373	0.603625077	2	8	2	2	2.613807441	1.964246221
Stockholm	1	0.124529183	1	1	1	10	1	1	3.420421457	1.202718513
Stockholm	0.556380308	0.3776137	0.419961515	0.428753263	2	3	3	3	9.152076342	5.013316499
Stockholm	0.714880457	0.125690166	1	1	2	9	1	1	1.487288445	1.263382612
Stockholm	0.649959154	0.220115512	0.651463868	0.650608597	2	6	2	2	4.46748925	5.186820652
Stockholm	1	0.282466833	1	1	1	4	1	1	0.909332372	0.788543927
Stockholm	0.505163381	0.089084602	0.539165796	1	2	15	2	1	2.013591439	0.395335153
Stockholm	1	0.121047824	0.428540293	0.505200905	1	9	3	2	7.994887564	13.97743888
Stockholm	0.550967415	0.377412029	0.36612529	0.416181055	2	3	3	3	6.860776129	4.391133452
Stockholm	0.500219387	0.500488544	0.50001129	0.50168351	2	2	2	2	8.517688239	6.289085349
Stockholm	1	0.355037635	1	1	1	3	1	1	5.269838642	4.35880079
Stockholm	1	1	1	1	1	1	1	1	79.31680507	74.91182678
Stockholm	0.338599861	0.069710098	1	1	4	22	1	1	1.072934132	0.528416967
Stockholm	0.301400231	0.076994294	1	1	4	17	1	1	0.869729229	0.36877989
Stockholm	1	0.242753327	1	1	1	5	1	1	2.57435431	1.260850957
Stockholm	1	0.076753747	1	1	1	16	1	1	1.551992559	0.582542528
Stockholm	0.50121675	0.155200387	1	0.500729993	2	8	1	2	1.487288445	1.420475253
Stockholm	1	0.373387196	1	1	1	3	1	1	0.398973501	0.006951823
Stockholm	1	1	1	1	1	1	1	1	94.26687218	54.45175068
Stockholm	1	0.542979093	0.539424071	0.431213999	1	2	2	3	18.85963146	37.26431132
Stockholm	1	0.506935543	1	1	1	2	1	1	1.203551641	0.367760787
Stockholm	0.371572678	0.078467566	0.584549647	0.44643582	3	17	2	3	2.248491714	3.162990967
Stockholm	0.36504567	0.083126972	1	0.291930417	3	15	1	4	1.32953715	2.156766784
Stockholm	0.370486489	0.184667232	1	0.501034119	3	6	1	2	1.457564657	1.968686227
Stockholm	0.72661853	0.066590601	1	0.63153277	3	20	1	2	0.853488144	1.123910862
Stockholm	1	0.165403288	1	1	1	8	1	1	0.47766546	0.365183565
Stockholm	1	0.618608723	1	1	1	2	1	1	9.842155599	6.854362399
Stockholm	1	1	0.768914419	0.360594282	1	1	2	5	104.8785552	102.2350555
Stockholm	1	1	0.747754944	1	1	1	2	1	55.76715241	68.95310321
Stockholm	1	0.081465394	0.13107025	0.089005403	1	15	9	14	14.15163333	19.07506805
Stockholm	1	0.143599651	1	1	1	8	1	1	4.571640373	3.285059053
Stockholm	1	0.175860955	1	1	1	7	1	1	1.211242047	0.622760787
Stockholm	0.578273338	0.179616874	1	1	2	6	1	1	0.696572629	0.172715164
Stockholm	1	0.335437668	1	0.514475726	1	3	1	2	9.354326067	11.69382596
Stockholm	0.520150375	0.105286357	1	0.509831724	2	12	1	2	0.902670619	1.183423274
Stockholm	0.332198968	0.067216719	0.310282818	0.075802722	4	19	4	18	6.869945224	20.3982294
Stockholm	1	0.183917953	1	0.228643413	1	6	1	5	2.958262329	6.84145484
Stockholm	1	0.163534326	0.573023543	0.343576419	1	7	3	4	4.676991591	3.837695843
Stockholm	0.558415477	0.241272566	0.562992904	0.388839527	2	5	2	3	2.722406876	3.788554129
Stockholm	1	0.172288578	1	1	1	7	1	1	2.408667691	1.64377902
Stockholm	1	0.393742534	1	1	1	3	1	1	8.004785289	7.645338483
Stockholm	1	0.298516522	1	1	1	4	1	1	3.147788595	1.562093175
Stockholm	1	0.190185261	1	1	1	6	1	1	4.335344069	1.717944322
Stockholm	1	0.215332119	1	1	1	5	1	1	4.752977213	3.938837592
Stockholm	0.558326109	0.241080532	0.464484547	0.309318148	2	5	3	4	6.481203147	5.352817295
Stockholm	1	0.380375702	1	1	1	3	1	1	2.904340703	0.945260787
Stockholm	1	0.332921613	1	1	1	4	1	1	0.631017427	0.897276309
Stockholm	1	1	1	1	1	1	1	1	3.590761506	3.103507422
Stockholm	1	0.164889938	1	1	1	7	1	1	1.142910093	0.68895875
Stockholm	0.432404926	0.106986916	0.231038399	0.230582746	3	10	5	5	8.29448277	7.492189457
Stockholm	1	0.348557024	1	1	1	3	1	1	4.489706319	5.072801142
Stockholm	0.628093011	0.616340431	0.602595294	0.607987451	2	2	2	2	50.48762393	58.4239353
Stockholm	1	0.373866349	1	1	1	3	1	1	2.134531649	1.739155593
Stockholm	1	0.500013709	0.560962273	0.510549397	1	2	2	2	5.023748703	4.489246378
Stockholm	1	0.577680288	1	1	1	2	1	1	6.313039801	3.92616649
Stockholm	1	0.164309021	1	1	1	7	1	1	1.843542229	2.150010927
Stockholm	1	1	1	1	1	1	1	1	5.746068274	12.66020249
Stockholm	1	0.540288724	0.097212739	0.077299377	1	2	11	15	202.2041977	253.1019503
Stockholm	0.318844402	0.106937598	0.167346289	0.143876155	4	10	7	8	15.42987253	12.45642429
Stockholm	0.315487636	0.107386572	0.143523069	0.124854642	4	10	8	9	16.19516286	26.32632527
Stockholm	0.500584146	0.154983515	0.3639743	0.50637417	2	7	3	2	3.812923016	5.944333143
Stockholm	1	0.273195753	1	1	1	4	1	1	0.584645379	0.568019726
Stockholm	1	0.165268993	0.542084115	0.555353915	1	7	2	2	7.729963478	7.233526025
Stockholm	1	0.123795936	1	1	1	10	1	1	1.135440113	1.294115489
Stockholm	0.523314087	0.156388714	0.502795415	0.334168203	2	7	2	3	7.298342488	7.104708137
Stockholm	0.284240066	0.067452283	0.110286827	0.21460345	4	19	11	6	19.68920342	11.80383869
Stockholm	1	0.178528582	0.705910162	1	1	8	2	1	4.255565288	2.75829339
Stockholm	0.416539231	0.06924497	0.248449098	0.272827087	3	18	5	5	5.889556192	4.690646703
Stockholm	1	0.14669715	1	1	1	9	1	1	2.078662929	1.769281872
Stockholm	1	0.227843562	0.530533345	1	1	5	2	1	8.661271063	5.817690461
Stockholm	1	0.122889797	0.560674595	0.244142128	1	9	2	5	5.620930791	7.048640548
Stockholm	1	0.136308738	1	0.500013733	1	8	1	2	1.934923971	2.061629252
Stockholm	1	0.19210587	1	1	1	6	1	1	0.912672433	0.376543354
Stockholm	0.357762698	0.20334469	0.258328175	0.253590575	3	5	4	4	8.993966855	3.322795793
Stockholm	1	0.55796578	1	1	1	2	1	1	3.498525615	9.093929649
Stockholm	1	1	1	1	1	1	1	1	8.774928043	11.60734053
Stockholm	1	0.490809769	1	1	1	3	1	1	2.856826728	1.961233413
Stockholm	0.501395905	0.271772375	0.502066356	0.500309982	2	4	2	2	9.996453559	8.060603616
Stockholm	0.529462667	0.156034151	0.159361422	0.138028339	3	7	7	8	20.31521229	32.01740784
Södermanland	0.523200176	0.256837621	0.25559288	0.419189383	2	5	5	3	32.05875654	75.56599346
Södermanland	0.501759552	0.500523251	0.500815776	0.500063364	2	2	2	2	6.76942194	53.28720928
Södermanland	0.470221908	0.185361493	0.336842133	0.321412847	3	6	4	4	4.482294507	5.352358713
Södermanland	0.862476094	0.25704682	0.900948426	0.330953733	2	5	2	4	9.056518766	15.68432298
Södermanland	1	0.517516451	0.511740139	0.508938588	1	2	2	2	29.21228064	35.35791499
Södermanland	0.9250271	0.24894111	0.515811941	0.917485494	2	5	3	2	13.067433	71.02575862
Södermanland	0.347461725	0.355079431	0.33363339	0.354688191	3	4	4	4	13.067433	61.09849175
Södermanland	0.372363377	0.187095528	0.304777032	0.306577146	3	6	4	4	7.251149967	8.164084765
Södermanland	0.51124594	0.500389641	0.500119841	0.500199016	2	2	2	2	47.6456946	134.5567013
Södermanland	1	0.240157952	0.282998987	1	1	5	4	1	23.37175997	16.08968002
Södermanland	1	1	1	1	1	1	1	1	28.68509594	56.06431785
Södermanland	0.349812444	0.35601613	0.31406306	0.329779372	3	4	4	4	8.25421835	32.01474195
Södermanland	1	0.248012195	0.254073278	0.334123254	1	5	4	3	16.90695404	108.3198969
Södermanland	1	1	1	1	1	1	1	1	88.67823374	80.136009
Södermanland	1	1	1	1	1	1	1	1	106.42523	53.77755642
Södermanland	1	0.343612602	1	1	1	3	1	1	4.155100172	3.012053984
Södermanland	0.575174956	0.353103318	0.538573293	0.540411521	2	3	2	2	8.941569839	58.41252921
Södermanland	0.349812444	0.35601613	0.308070819	0.328970546	3	4	4	4	7.652324663	15.43765044
Södermanland	1	1	1	1	1	1	1	1	6.277918646	3.488270973
Södermanland	0.500036526	0.264878421	0.370039413	0.362015048	2	5	4	4	14.21753142	45.12225085
Södermanland	1	0.227077556	1	0.366212373	1	5	1	3	17.12347633	30.94452968
Södermanland	0.502320472	0.164353481	0.306963782	0.246840579	2	7	4	5	13.75945935	20.21870015
Södermanland	1	0.359958225	0.377558912	0.381167768	1	4	4	4	11.96583435	91.6795257
Södermanland	1	1	1	1	1	1	1	1	5.142089727	11.52867366
Södermanland	1	1	1	1	1	1	1	1	91.60186169	32.03327589
Södermanland	0.645037247	0.190873204	0.388759149	0.388018103	2	6	3	3	7.402704852	7.781590858
Södermanland	1	1	1	1	1	1	1	1	20.47324524	121.3302447
Södermanland	0.536204102	0.348466824	0.353890669	0.355709329	2	3	3	3	14.89843545	82.61961491
Uppsala	1	0.091201907	0.50409171	0.500794396	1	14	2	2	3.847165529	3.841790896
Uppsala	0.173069981	0.068890872	0.061563053	0.05788943	7	18	20	20	70.06675259	51.5087045
Uppsala	1	1	1	1	1	1	1	1	48.05721399	42.51964257
Uppsala	0.518160017	0.078304665	0.0594539	0.063909448	2	15	20	19	53.90146965	47.47747813
Uppsala	1	0.185999785	0.083782394	0.096899791	1	8	16	13	56.810764	58.03157813
Uppsala	1	1	0.500130073	1	1	1	2	1	617.488202	279.3006737
Uppsala	1	0.502181396	0.502214138	0.50086123	1	2	2	2	24.3978414	12.05313531
Uppsala	1	1	1	1	1	1	1	1	48.32443418	62.7051619
Uppsala	0.393722947	0.234982698	0.234540879	0.234288878	3	5	5	5	9.42939631	13.35277505
Uppsala	1	0.0903009	1	0.563525598	1	15	1	2	2.038496476	1.996479784
Uppsala	1	1	1	1	1	1	1	1	4.43058326	3.380351623
Uppsala	0.258844493	0.071860335	0.103348351	0.118150379	6	18	12	10	12.08719092	19.1728965
Uppsala	0.36237438	0.234867455	0.235261191	0.298807399	3	5	5	4	16.44964428	48.62547826
Uppsala	0.50224231	0.080170677	0.080211406	0.071007875	2	15	15	16	36.47714977	27.92236868
Uppsala	1	0.234693659	0.236417807	0.370412386	1	5	5	3	16.7920388	33.83944105
Uppsala	0.5541205	0.234850257	0.235402117	0.295718198	2	5	5	4	18.78372238	88.25946963
Uppsala	0.678566002	0.126126356	0.288876563	0.353893415	2	10	5	3	7.866774336	5.184159461
Uppsala	0.180441232	0.070147627	0.109425301	0.104909864	6	17	11	11	9.046516944	13.91691091
Uppsala	1	0.501657628	0.503655464	0.502336193	1	2	2	2	15.03381355	42.26440441
Uppsala	0.510595257	0.070169612	1	0.521283688	2	17	1	2	1.226696335	3.072944386
Uppsala	1	1	1	1	1	1	1	1	160.563449	157.51352
Uppsala	1	0.140628981	0.110489225	0.10611753	1	9	11	11	33.5620136	54.04182462
Uppsala	0.293308076	0.072378265	0.284792372	0.12474411	5	18	5	10	5.285917469	23.47833537
Uppsala	1	1	1	1	1	1	1	1	5.213755619	17.97254804
Uppsala	1	1	1	1	1	1	1	1	3.273186303	5.910079883
Uppsala	1	0.126744701	0.30552836	0.299375687	1	11	4	4	9.162665958	20.3368005
Uppsala	1	1	1	1	1	1	1	1	101.7485598	79.43272026
Uppsala	0.188403393	0.070295572	0.075749515	0.082745628	6	17	16	15	21.12758186	41.58756604
Uppsala	0.571392541	0.234983881	0.235090942	0.235054585	2	5	5	5	10.87808271	45.39004835
Uppsala	1	0.539456854	0.540122551	0.540829874	1	2	2	2	35.68261557	30.89090899
Uppsala	1	0.54128236	0.541449397	1	1	2	2	1	27.24182221	22.82139942
Uppsala	1	1	1	1	1	1	1	1	215.6058786	129.4099021
Uppsala	0.308509422	0.069464899	0.135384124	0.087233228	4	17	9	13	5.898051764	13.400156
Uppsala	0.518160017	0.078304665	0.05802633	0.059689403	2	15	21	20	66.02586046	47.85491546
Uppsala	1	1	1	1	1	1	1	1	122.8247152	59.80861424
Uppsala	1	1	1	1	1	1	1	1	79.50390972	77.35060175
Uppsala	0.302826821	0.071480221	0.106200647	0.143458095	5	18	12	10	11.85713694	22.82864962
Uppsala	1	1	1	1	1	1	1	1	9.322244949	17.64107884
Uppsala	1	1	1	1	1	1	1	1	10.52323108	41.25296593
Uppsala	0.52139312	0.079519617	0.119041334	0.122909275	3	16	10	10	11.06353416	41.35513197
Uppsala	1	1	1	0.818777259	1	1	1	2	739.0332513	614.4229611
Uppsala	0.338980355	0.074015729	0.071453653	0.075394227	4	18	18	16	39.06182662	65.44288919
Uppsala	1	0.143876479	1	1	1	10	1	1	3.51818942	3.267619267
Uppsala	1	1	1	1	1	1	1	1	199.1801628	106.1322659
Uppsala	1	1	1	1	1	1	1	1	157.6501933	158.0239277
Uppsala	1	1	1	1	1	1	1	1	5.620930791	14.28945525
Uppsala	1	1	1	1	1	1	1	1	247.9237608	130.8986032
Uppsala	1	1	1	1	1	1	1	1	5.293966067	16.2918861
Värmland	0.703043393	0.723485096	0.723559469	0.725845267	2	2	2	2	31.78196315	125.8162101
Värmland	1	1	1	1	1	1	1	1	484.1117627	258.7157641
Värmland	0.511384672	0.505526285	0.505502228	0.507761956	2	2	2	2	26.08542023	143.2840545
Värmland	0.506402904	0.505477556	0.505725107	0.50580737	2	2	2	2	9.450900058	111.4583965
Värmland	1	1	1	1	1	1	1	1	26.1569606	47.53402541
Värmland	0.529167917	0.235866642	0.382868078	0.330641495	3	6	4	5	8.816441541	9.438700699
Värmland	1	1	1	1	1	1	1	1	14.87143331	44.4133693
Värmland	1	1	1	1	1	1	1	1	167.7819148	389.5734735
Värmland	0.502158489	0.299659089	0.347868539	0.418017045	2	5	3	3	3.375267873	9.097153214
Värmland	0.689294264	0.230615158	0.282365386	0.34428207	2	6	5	4	19.62714135	16.59635636
Värmland	1	1	1	1	1	1	1	1	13.72054503	13.14233948
Värmland	0.703903473	0.723249244	0.717016531	0.719581771	2	2	2	2	142.8559121	309.6286145
Värmland	0.503276436	0.502476352	0.50392031	0.501415594	2	2	2	2	9.864124689	7.810438482
Värmland	1	1	1	1	1	1	1	1	14.2307294	18.71934195
Värmland	1	1	1	1	1	1	1	1	1268.159005	828.9715008
Värmland	1	1	1	1	1	1	1	1	106.3891322	147.8014773
Värmland	1	1	1	1	1	1	1	1	10.02967354	8.440265713
Värmland	1	0.285475278	1	1	1	5	1	1	3.590761506	2.824934215
Värmland	1	1	1	1	1	1	1	1	17.72233304	8.737824739
Värmland	1	1	1	1	1	1	1	1	18.61122203	8.0528202
Värmland	1	1	1	1	1	1	1	1	9.343626238	24.18234383
Värmland	1	1	1	1	1	1	1	1	142.0623276	175.3133141
Värmland	0.512230947	0.507807181	0.507097339	0.506305585	2	2	2	2	12.66576847	36.78603969
Värmland	0.512147964	0.507963274	0.507941737	0.504040001	2	2	2	2	130.9438616	175.8126903
Värmland	1	1	1	1	1	1	1	1	80.09786196	129.3367598
Värmland	1	1	1	1	1	1	1	1	362.9325098	258.775698
Värmland	0.5040204	0.502506181	0.500025612	0.500294385	2	2	2	2	6.906682833	13.90956372
Värmland	1	1	1	1	1	1	1	1	64.89336242	69.10533854
Värmland	1	0.338282685	1	0.735833012	1	4	1	2	5.679156841	6.671406135
Värmland	1	1	1	1	1	1	1	1	47.98446434	68.84417248
Värmland	0.358418109	0.245897804	0.391023833	0.232771088	3	6	4	6	16.08269679	17.23117143
Västerbotten	1	0.263427267	0.263437633	0.505316353	1	4	4	2	28.27424701	31.48543155
Västerbotten	1	1	1	1	1	1	1	1	11.6054384	3.783850139
Västerbotten	1	1	1	1	1	1	1	1	208.2701127	112.6737349
Västerbotten	1	1	1	1	1	1	1	1	2.290666489	68.22524165
Västerbotten	1	1	1	1	1	1	1	1	4.497124255	35.9144607
Västerbotten	1	1	1	1	1	1	1	1	198.686593	227.6873402
Västerbotten	1	1	1	1	1	1	1	1	342.6896461	119.2545984
Västerbotten	0.449118455	0.310544748	0.310685176	0.35259632	3	4	4	4	12.92865362	9.247693938
Västerbotten	1	1	1	1	1	1	1	1	6.570597997	106.1649888
Västerbotten	0.473406525	0.311262224	0.335849592	0.489076471	3	4	4	3	13.79842877	53.019279
Västerbotten	1	0.334377215	0.3656364	0.501324429	1	3	3	2	17.54525961	6.999576689
Västerbotten	1	0.502553262	1	1	1	2	1	1	3.104478015	6.48343836
Västerbotten	1	0.336084853	0.513477947	1	1	3	2	1	6.925088376	4.920781724
Västerbotten	0.504249521	0.502415716	0.502428693	0.503419174	2	2	2	2	7.189090226	6.448914922
Västerbotten	0.327946623	0.311289445	0.310819852	0.245713449	4	4	4	5	24.95409779	247.4446943
Västerbotten	1	1	1	1	1	1	1	1	13.23621932	111.0121135
Västerbotten	1	1	1	1	1	1	1	1	3.104478015	10.24801743
Västerbotten	1	1	1	1	1	1	1	1	211.8711853	268.4395985
Västerbotten	1	1	1	1	1	1	1	1	11.13348257	287.5932556
Västerbotten	1	0.400049142	1	1	1	3	1	1	6.651576873	4.565392313
Västerbotten	0.551709593	0.541014032	0.546793845	0.54506269	2	2	2	2	12.05071965	9.39949502
Västerbotten	0.502784585	0.502257495	0.501649112	0.502232692	2	2	2	2	6.129746683	3.521725579
Västerbotten	1	0.552930209	0.25376684	0.357127112	1	2	4	3	253.9103012	110.3284511
Västerbotten	1	1	1	1	1	1	1	1	87.26688806	118.8431358
Västerbotten	1	0.672268708	0.233405134	0.166452209	1	2	6	8	66.16811154	118.7862926
Västerbotten	1	1	1	1	1	1	1	1	108.638772	289.6960849
Västerbotten	1	1	1	1	1	1	1	1	396.8080361	285.498469
Västerbotten	1	1	1	1	1	1	1	1	15.65059209	3.925984913
Västerbotten	1	1	1	1	1	1	1	1	384.167644	780.6518324
Västerbotten	0.547151094	0.54283532	0.543440184	0.541642842	2	2	2	2	14.79057383	46.39045607
Västerbotten	1	1	1	1	1	1	1	1	41.57235545	140.5389949
Västerbotten	1	1	1	1	1	1	1	1	158.5742452	133.6201765
Västerbotten	0.802598521	0.309599862	0.23730825	0.30355009	2	4	5	4	36.77788617	43.65831657
Västerbotten	1	1	1	1	1	1	1	1	632.0075788	231.388921
Västerbotten	1	1	1	1	1	1	1	1	81.54500538	407.8858415
Västerbotten	1	1	1	1	1	1	1	1	429.1011601	373.9587738
Västerbotten	1	1	1	1	1	1	1	1	23.30413828	28.22606276
Västerbotten	1	0.414105799	0.788404902	0.706277784	1	3	2	2	6.624528808	5.990288233
Västerbotten	1	1	1	1	1	1	1	1	2.898380026	29.86570598
Västernorrland	1	1	1	1	1	1	1	1	74.34830055	32.81508576
Västernorrland	1	1	1	1	1	1	1	1	137.921999	59.66869782
Västernorrland	1	1	1	1	1	1	1	1	74.31812979	132.5466417
Västernorrland	1	1	1	1	1	1	1	1	42.52540252	51.67020181
Västernorrland	1	0.243606324	1	0.480623723	1	5	1	3	3.061467459	6.880949791
Västernorrland	1	0.48962662	0.482414867	0.338174979	1	3	3	4	22.46713307	19.68522981
Västernorrland	1	0.218055105	0.508786837	0.568271208	1	6	3	2	12.22139034	12.84186899
Västernorrland	1	1	1	1	1	1	1	1	33.90754	26.70948974
Västernorrland	1	0.340658063	1	1	1	3	1	1	7.536601193	6.200445213
Västernorrland	1	0.635322793	1	1	1	2	1	1	18.15212939	17.15700034
Västernorrland	1	1	1	1	1	1	1	1	1238.463908	383.5709255
Västernorrland	1	1	1	1	1	1	1	1	23.64322641	10.67080664
Västernorrland	1	1	1	1	1	1	1	1	155.6791746	65.24887382
Västernorrland	1	0.352973327	0.354569717	0.359756987	1	3	3	3	10.02967354	14.07984589
Västernorrland	1	1	1	1	1	1	1	1	8.983475206	20.36990193
Västernorrland	1	1	1	1	1	1	1	1	483.1113333	370.7682934
Västernorrland	1	1	1	0.50168014	1	1	1	2	84.0605489	99.82365265
Västernorrland	1	1	1	1	1	1	1	1	41.5497955	71.43043515
Västernorrland	1	1	0.761382314	1	1	1	2	1	2262.998	943.0715666
Västernorrland	1	1	1	1	1	1	1	1	305.77948	111.0436523
Västernorrland	1	1	1	1	1	1	1	1	74.07698412	81.31317953
Västernorrland	1	0.626876112	0.641542923	0.638937249	1	2	2	2	20.14208324	16.18999476
Västernorrland	1	1	1	0.504644959	1	1	1	2	58.75923784	62.37103592
Västernorrland	1	1	1	1	1	1	1	1	9.386462291	8.668406608
Västernorrland	1	1	1	1	1	1	1	1	996.439329	503.0472191
Västernorrland	1	0.350755714	0.348064002	0.349026999	1	3	3	3	10.71709851	6.65679199
Västernorrland	1	0.353330602	0.352627723	0.356391376	1	3	3	3	8.785297233	6.897599728
Västernorrland	1	0.582457059	0.592731235	0.443030054	1	2	2	3	36.5659714	44.41267163
Västernorrland	1	0.328959924	0.757996705	0.441413623	1	4	2	3	14.2703601	23.38044233
Västernorrland	1	0.50020941	1	1	1	2	1	1	14.5226342	4.830868611
Västernorrland	1	0.342089946	0.26225708	0.338883805	1	3	4	3	33.05710108	25.19679199
Västernorrland	1	0.256286622	0.608125686	0.368023866	1	5	2	4	6.19925424	12.83784197
Västmanland	0.353355278	0.362637342	0.354313989	0.357818162	3	3	3	3	5.456223842	7.178576332
Västmanland	0.500049015	0.508958492	0.508614497	0.504345903	2	2	2	2	11.0054122	35.26835931
Västmanland	0.516599941	0.362283015	0.515111405	0.515531775	2	3	2	2	4.616643945	3.925978008
Västmanland	1	1	1	1	1	1	1	1	5.237754463	4.961849695
Västmanland	1	0.147037734	1	0.549456632	1	7	1	2	12.40558353	14.13015557
Västmanland	0.190217962	0.098363657	0.117564782	0.106590902	6	11	9	10	22.7333093	30.26074989
Västmanland	0.166346391	0.107200768	0.08825391	0.081843022	7	10	12	13	55.01187921	51.60210284
Västmanland	1	1	1	1	1	1	1	1	6.401271293	5.909960392
Västmanland	0.50157909	0.501330585	0.500155876	0.50063064	2	2	2	2	5.746068274	3.954127143
Västmanland	1	1	1	1	1	1	1	1	3.343199002	3.704665908
Västmanland	0.5020963	0.122918528	0.360763271	0.285880804	2	9	3	4	7.017483463	8.744444037
Västmanland	0.20335384	0.098254945	0.12014158	0.117587114	6	11	9	9	14.76366966	14.48756208
Västmanland	1	1	1	1	1	1	1	1	59.99964648	47.18297055
Västmanland	1	1	1	1	1	1	1	1	53.52190108	118.4928356
Västmanland	1	1	1	1	1	1	1	1	3.037024703	4.90505682
Västmanland	0.175999986	0.106837183	0.106660761	0.105884813	6	10	10	10	28.40465021	24.19699059
Västmanland	1	1	1	1	1	1	1	1	8.25421835	4.247111295
Västmanland	1	1	1	1	1	1	1	1	4.976798038	8.099027655
Västmanland	0.505577351	0.183509145	0.500323426	0.292872621	2	6	2	4	5.788086915	9.494271227
Västmanland	0.258628451	0.118835965	0.156086523	0.133324684	4	9	7	8	13.1054105	11.68444504
Västmanland	0.178746398	0.106325808	0.105390871	0.117052062	6	10	10	9	35.22421593	35.89432943
Västmanland	0.500049015	0.508958492	0.508731226	0.508878247	2	2	2	2	23.16918879	75.89372453
Västmanland	0.29739262	0.105660412	0.097798007	0.095947352	4	10	11	11	33.2989815	27.23019306
Västmanland	1	1	1	1	1	1	1	1	10.10740114	78.79469384
Västmanland	1	1	1	1	1	1	1	1	3.637329488	21.85781636
Västmanland	0.529408644	0.362309667	0.356465984	0.360526308	2	3	3	3	9.996453559	20.8805916
Västmanland	1	0.110932768	0.141234343	0.107063434	1	10	8	10	12.13590499	14.70603438
Västmanland	0.50157909	0.501330585	0.500069782	0.500485283	2	2	2	2	5.342386236	9.018425716
Västmanland	1	1	1	1	1	1	1	1	10.65989499	19.08471005
Västra Götaland	1	0.214292322	0.361426305	0.274038749	1	5	3	4	19.39528112	55.50058097
Västra Götaland	1	1	0.50092143	1	1	1	2	1	33.62286027	16.10466459
Västra Götaland	1	0.181835529	0.56132272	0.375145857	1	6	2	3	12.31945527	9.562572661
Västra Götaland	0.225226611	0.174196174	0.176368451	0.151567393	5	6	6	7	14.89100742	14.90960019
Västra Götaland	0.293949244	0.153446853	0.293949244	0.281633129	5	8	5	5	3.086008182	3.555146698
Västra Götaland	0.53899946	0.172400038	0.351967048	0.27049871	2	7	3	4	3.758453386	4.664649508
Västra Götaland	0.165799111	0.061952984	0.175372281	0.161395884	7	20	7	8	2.349296653	5.122160027
Västra Götaland	1	0.229666291	0.230313901	0.550120773	1	5	5	2	36.48137693	115.3895229
Västra Götaland	1	1	0.234551351	0.275852265	1	1	5	4	284.3238986	230.4601942
Västra Götaland	0.467162817	0.296905003	0.301038635	0.273313998	3	4	4	5	22.4505491	20.82562292
Västra Götaland	0.466414	0.296894592	0.432661847	0.421298225	3	4	3	3	10.71709851	6.557288156
Västra Götaland	0.596044064	0.618115382	0.599160509	0.597434071	2	2	2	2	119.3208442	96.13951738
Västra Götaland	1	0.515977044	1	1	1	2	1	1	17.92917803	23.64792217
Västra Götaland	0.414099602	0.108319046	0.096955572	0.145536026	3	13	16	10	28.08754985	23.14650336
Västra Götaland	0.500246117	0.500364072	0.337307664	0.412333471	2	2	4	3	127.0489525	145.5807388
Västra Götaland	0.501597009	0.500396141	0.501147236	0.500654432	2	2	2	2	6.579571158	7.878189309
Västra Götaland	1	1	1	1	1	1	1	1	20.15779163	4.545271791
Västra Götaland	0.463298252	0.316804786	0.465557633	0.466370512	3	4	3	3	6.086503455	34.22901648
Västra Götaland	0.500320414	0.305660804	0.42409526	0.419299607	2	4	3	3	5.788086915	5.09746457
Västra Götaland	0.463032787	0.316804786	0.464445671	0.467304681	3	4	3	3	5.015908285	50.87253262
Västra Götaland	1	0.516323131	0.515153126	0.503178061	1	2	2	2	56.84373888	60.95778939
Västra Götaland	1	0.504980316	0.50176569	0.502109025	1	2	2	2	10.20777747	7.547935131
Västra Götaland	0.500263508	0.348495737	0.349267279	0.354107249	2	3	3	3	30.18484456	25.67138358
Västra Götaland	1	0.212043259	1	1	1	5	1	1	2.934235933	2.338116243
Västra Götaland	0.191781005	0.055186904	0.080562536	0.055392556	7	24	16	23	17.06560235	28.00335389
Västra Götaland	1	1	1	1	1	1	1	1	14.57602619	8.726446779
Västra Götaland	1	1	1	1	1	1	1	1	28.64762358	27.69730267
Västra Götaland	0.573497976	0.086821375	0.580811148	0.328292462	2	17	2	4	4.556688166	9.834307113
Västra Götaland	0.407056457	0.098452315	0.261047278	0.383228971	3	15	5	3	11.33286676	9.442559999
Västra Götaland	0.289178176	0.215170321	0.261747386	0.277297882	4	5	4	4	8.476885001	6.748755055
Västra Götaland	1	1	1	1	1	1	1	1	390.4346057	216.6323299
Västra Götaland	1	0.418310507	0.606761105	0.608018897	1	3	2	2	10.38744888	20.49729482
Västra Götaland	0.23618126	0.177701818	0.184276824	0.177055001	5	6	6	6	21.14366987	25.89156276
Västra Götaland	0.380841786	0.054549443	0.036022434	0.037536781	5	22	35	34	76.75113921	76.80892484
Västra Götaland	0.842068301	0.849867926	0.850741153	0.491066398	2	2	2	4	11.38003785	23.22401138
Västra Götaland	0.542935353	0.087732651	0.541599982	0.5218302	2	14	2	2	2.964284236	2.038234013
Västra Götaland	0.73418457	0.736662817	0.728186144	0.320465547	2	2	2	4	42.45696954	34.18497547
Västra Götaland	0.616841682	0.158365532	0.10927848	0.063813695	2	9	12	22	42.0645493	32.28414513
Västra Götaland	0.583355406	0.109771465	0.617899202	0.169565105	2	12	2	8	2.625134871	11.52482197
Västra Götaland	1	0.361155431	0.359083929	0.355181381	1	3	3	3	35.57817361	63.3062561
Västra Götaland	0.223306606	0.175519227	0.184744061	0.178606249	5	6	6	6	15.1017322	13.92810408
Västra Götaland	0.512629449	0.167898842	0.332945328	0.325268759	2	7	4	4	5.855635133	5.310220535
Västra Götaland	0.802401492	0.795988265	0.765215497	0.300200775	2	2	2	5	92.23932351	73.03709072
Västra Götaland	1	0.567448131	0.547718968	0.533555252	1	2	2	2	214.6306941	234.9541296
Västra Götaland	0.538130234	0.540396624	0.540766505	1	2	2	2	1	14.3100459	117.2555496
Västra Götaland	0.673341254	0.684096149	0.68284563	0.678721924	2	2	2	2	4.692139732	8.381614146
Västra Götaland	1	0.530776685	1	1	1	2	1	1	5.497170969	4.665211399
Västra Götaland	0.380422047	0.151295039	0.195678448	0.379011218	3	8	6	3	5.374788808	5.808661656
Västra Götaland	0.195141727	0.05572535	0.049534015	0.045925153	7	23	26	28	38.2567862	50.14276508
Västra Götaland	1	1	0.164050979	0.242292022	1	1	8	5	805.138661	199.0670381
Västra Götaland	1	0.243268891	1	1	1	5	1	1	0.702426155	0.658724492
Västra Götaland	0.222844617	0.067556734	0.059847866	0.049029694	5	19	22	25	32.77602163	39.76116039
Västra Götaland	0.1595871	0.059879512	0.238727017	0.157351364	8	23	5	8	1.934923971	4.966834574
Västra Götaland	0.227457098	0.067566146	0.109576272	0.118792698	5	19	12	10	11.38003785	10.44473429
Västra Götaland	0.510978023	0.501157896	0.501918477	0.502403521	2	2	2	2	229.596589	316.7630721
Västra Götaland	0.500028433	0.500861559	0.500188657	0.50004025	2	2	2	2	12.30717572	52.83034819
Västra Götaland	0.373692745	0.213924229	0.26283895	0.263564434	3	5	4	4	9.667284578	10.64976211
Västra Götaland	1	1	1	1	1	1	1	1	41.01019349	30.44560502
Västra Götaland	1	0.204863295	0.422529352	0.369652056	1	6	3	3	7.22290793	5.885438824
Västra Götaland	1	1	1	1	1	1	1	1	32.05875654	21.57440965
Västra Götaland	1	0.416811745	1	1	1	3	1	1	2.338581517	1.965023035
Västra Götaland	1	0.351056595	0.354141082	0.351897453	1	3	3	3	33.84643618	185.011535
Västra Götaland	1	0.195299264	1	1	1	8	1	1	2.705112647	3.641592375
Västra Götaland	0.475216605	0.296871548	0.431590127	0.442519374	3	4	3	3	12.03857481	7.480616226
Västra Götaland	1	0.271145672	0.501574005	0.500146405	1	4	2	2	11.90538567	13.93722757
Västra Götaland	0.592094752	0.270378715	0.619171763	0.626152309	2	5	2	2	6.260394807	4.110441162
Västra Götaland	1	1	1	1	1	1	1	1	88.67823374	85.76312575
Västra Götaland	0.503400875	0.297453876	0.374912127	0.36255368	2	4	3	3	7.896247083	8.71965994
Västra Götaland	1	0.138826262	1	0.533594156	1	9	1	2	3.847165529	2.941909357
Västra Götaland	1	0.141515823	0.566396151	1	1	8	2	1	4.609128042	2.974942902
Västra Götaland	1	0.154458117	1	1	1	8	1	1	1.337619424	0.722345266
Västra Götaland	1	0.335932945	0.532104175	1	1	3	2	1	4.445327287	2.91596201
Västra Götaland	1	1	1	1	1	1	1	1	69.19074429	57.29732963
Västra Götaland	1	1	1	1	1	1	1	1	9.386462291	13.42422321
Västra Götaland	0.409500907	0.093088773	0.408232949	0.630513747	3	16	3	2	2.682139395	2.464133631
Västra Götaland	1	1	1	1	1	1	1	1	516.0357167	441.7835707
Västra Götaland	0.531288616	0.216003165	0.518918996	0.336132374	2	5	2	3	5.407289346	5.320548999
Västra Götaland	1	0.228223616	1	1	1	5	1	1	0.994670777	1.225045796
Västra Götaland	1	1	1	1	1	1	1	1	12.13590499	63.03217609
Västra Götaland	1	1	1	0.33953827	1	1	1	3	68.14680838	77.37123541
Västra Götaland	1	0.101149675	1	1	1	14	1	1	3.731365522	3.298344129
Västra Götaland	0.645590045	0.071251447	0.813445675	1	2	18	2	1	2.149897154	2.185020997
Västra Götaland	1	1	1	1	1	1	1	1	88.54646818	65.66040408
Västra Götaland	1	1	1	1	1	1	1	1	5.023748703	6.613832868
Västra Götaland	1	1	1	1	1	1	1	1	74.58988707	78.96427161
Västra Götaland	0.404752142	0.122946788	0.413884345	0.414649515	3	10	3	3	2.676411389	1.806199697
Västra Götaland	1	0.5912131	0.581270118	1	1	2	2	1	15.42987253	3.217695643
Västra Götaland	1	1	1	1	1	1	1	1	78.66367467	150.6624528
Västra Götaland	0.637096521	0.16372317	0.122000672	0.127027641	2	8	11	12	35.80814799	28.07374429
Västra Götaland	0.224008506	0.062392425	0.217518421	0.292464042	6	20	6	5	4.306247882	2.987087594
Västra Götaland	1	1	1	1	1	1	1	1	23.74543044	13.5627231
Västra Götaland	1	0.368777625	0.393843853	1	1	3	3	1	13.70758584	21.63666427
Västra Götaland	0.501214324	0.505157471	0.502408023	0.500996617	2	2	2	2	660.2930032	141.1511339
Västra Götaland	0.593093681	0.61607438	0.602647922	0.600897643	2	2	2	2	99.57180748	76.75186595
Västra Götaland	0.229803762	0.148996817	0.21721722	0.212963208	5	7	5	5	5.3343009	6.600317552
Västra Götaland	1	0.506071777	0.504358138	1	1	2	2	1	32.49614228	18.36134236
Västra Götaland	1	1	0.180470811	0.256183261	1	1	6	4	141.354152	119.9736052
Västra Götaland	1	1	1	1	1	1	1	1	86.32144262	118.1664021
Västra Götaland	1	1	1	1	1	1	1	1	6.147086835	5.331557178
Västra Götaland	0.565011032	0.540477463	0.544479889	0.54192126	2	2	2	2	12.41791206	10.0710981
Västra Götaland	1	0.332043232	1	0.525948174	1	4	1	2	3.375267873	5.792192655
Västra Götaland	1	1	1	1	1	1	1	1	46.8279644	50.34322104
Västra Götaland	1	0.149513663	1	1	1	10	1	1	2.403239709	1.073189285
Västra Götaland	1	1	1	1	1	1	1	1	72.60851758	20.01020642
Västra Götaland	1	1	1	1	1	1	1	1	21.30488675	41.82758257
Västra Götaland	1	0.13724894	0.320147895	0.206999447	1	9	4	6	11.15684769	10.17699531
Västra Götaland	1	1	1	1	1	1	1	1	6.751224577	4.804175314
Västra Götaland	0.339966308	0.053092734	0.115894551	0.106864694	5	23	12	12	7.984995963	5.469100936
Västra Götaland	1	0.130114331	0.904834714	1	1	10	2	1	6.129746683	4.555521897
Västra Götaland	1	0.069668791	0.246071465	0.385586173	1	18	6	3	7.374168914	4.775897167
Västra Götaland	1	0.22207719	0.504346269	0.336183667	1	5	2	3	14.85794142	9.573232883
Västra Götaland	1	1	1	1	1	1	1	1	6.086503455	3.605563078
Västra Götaland	0.820642286	0.795241701	0.798841079	0.794554604	2	2	2	2	15.95664087	17.19120436
Västra Götaland	1	1	1	1	1	1	1	1	14.54931795	9.97383357
Västra Götaland	1	1	1	1	1	1	1	1	5.039447908	4.542807082
Västra Götaland	1	1	1	1	1	1	1	1	32.27707897	65.91310577
Västra Götaland	0.501849387	0.500908506	0.500230127	0.50000001	2	2	2	2	4.906785339	30.44612153
Västra Götaland	1	0.295569402	1	1	1	4	1	1	1.242248589	1.638891529
Västra Götaland	0.513087107	0.075092108	0.513087107	0.487066816	3	17	3	3	3.110646872	3.286473673
Västra Götaland	1	0.542156459	1	0.543833072	1	2	1	2	20.93500331	48.13021664
Västra Götaland	0.194672351	0.058809956	0.430050306	0.430348737	6	22	3	3	2.033503223	2.981171123
Västra Götaland	1	1	1	1	1	1	1	1	110.9119483	104.8380038
Västra Götaland	1	1	1	1	1	1	1	1	134.0859191	94.37576753
Västra Götaland	0.841974955	0.850995255	0.844017335	0.847039498	2	2	2	2	7.778686732	5.815649084
Västra Götaland	1	0.31377976	0.313828779	0.317941091	1	4	4	4	27.77407364	97.3245567
Västra Götaland	1	0.305432238	1	1	1	4	1	1	0.793168051	0.385287975
Västra Götaland	0.503400875	0.297453876	0.312342628	0.196617226	2	4	4	6	13.13075945	18.31381477
Västra Götaland	1	1	1	1	1	1	1	1	59.91835534	51.24900991
Västra Götaland	0.475513823	0.316930058	0.316778677	0.470274964	3	4	4	3	125.5937176	166.9417835
Västra Götaland	0.620879405	0.093620861	0.621451741	0.672339021	2	17	2	2	2.733966978	2.634785894
Västra Götaland	1	0.173078805	0.508627383	1	1	7	2	1	4.393830343	3.051981348
Västra Götaland	1	0.257252852	1	0.681752119	1	5	1	2	6.860776129	9.359048623
Västra Götaland	1	1	1	1	1	1	1	1	15.48490547	16.33988494
Västra Götaland	1	1	1	1	1	1	1	1	1.978981549	1.521739516
Västra Götaland	1	0.516754998	1	1	1	2	1	1	7.345688082	44.48746714
Västra Götaland	1	1	1	1	1	1	1	1	55.0638017	79.43360792
Västra Götaland	1	0.218689411	0.618963136	0.564790567	1	5	2	2	4.844968188	3.204276366
Västra Götaland	0.361592742	0.063782435	1	1	3	21	1	1	1.297452971	1.899199846
Västra Götaland	1	0.388293516	0.286544436	0.262831603	1	3	4	4	95.83625387	81.93802695
Västra Götaland	1	1	1	1	1	1	1	1	67.685384	53.68317118
Västra Götaland	1	1	1	1	1	1	1	1	68.78382628	74.83038707
Västra Götaland	0.500136566	0.500819996	0.500574878	0.501429705	2	2	2	2	22.80009827	52.35259075
Västra Götaland	1	1	1	1	1	1	1	1	33.5822897	30.02562704
Västra Götaland	1	1	1	1	1	1	1	1	14.15163333	5.686573477
Västra Götaland	1	1	1	1	1	1	1	1	276.1811147	346.5628153
Västra Götaland	1	0.305330628	0.436502592	0.437292263	1	4	3	3	13.08008604	13.05900469
Västra Götaland	1	0.601460661	1	1	1	2	1	1	0.984228112	3.062816644
Västra Götaland	0.215944125	0.173749173	0.17598609	0.176535725	5	6	6	6	11.7969638	11.88619912
Västra Götaland	0.530508012	0.310499938	0.425737044	0.411465707	2	4	3	3	7.326731476	5.851897779
Västra Götaland	0.511515122	0.501157896	0.500901214	0.50205874	2	2	2	2	155.4631196	285.3007678
Västra Götaland	0.685520873	0.6841639	0.681603258	0.669797109	2	2	2	2	6.552670044	6.462977611
Västra Götaland	1	1	1	1	1	1	1	1	4.415863724	23.65611925
Västra Götaland	1	1	1	1	1	1	1	1	184.0692492	109.2116629
Västra Götaland	1	1	0.613570798	1	1	1	2	1	166.1540713	103.8347382
Västra Götaland	1	0.166304849	1	0.746765182	1	8	1	2	4.579125661	4.977574558
Västra Götaland	0.525732475	0.356192949	0.356913032	1	2	3	3	1	21.28873751	15.90572612
Västra Götaland	1	0.171891354	1	0.215772092	1	6	1	5	3.684197493	4.435806181
Västra Götaland	1	1	1	1	1	1	1	1	305.8406757	304.0248499
Västra Götaland	1	0.582531611	1	1	1	2	1	1	2.56874264	2.845881768
Västra Götaland	1	1	1	1	1	1	1	1	26.31828463	37.68719595
Västra Götaland	1	0.566539294	0.561797622	0.546629546	1	2	2	2	129.2276305	114.549237
Västra Götaland	1	1	1	1	1	1	1	1	217.5112655	204.5628973
Västra Götaland	1	1	1	0.52561432	1	1	1	2	7.138512457	17.61457515
Västra Götaland	1	1	1	1	1	1	1	1	29.76335396	21.08942015
Västra Götaland	1	1	1	1	1	1	1	1	40.92060271	55.99582699
Västra Götaland	0.528980271	0.353429379	0.351369898	0.516954881	2	3	3	2	15.63675119	10.34934873
Västra Götaland	0.336761006	0.206291724	0.268278219	0.263824149	3	5	4	4	11.92954677	8.915726965
Västra Götaland	1	0.360865716	0.357991441	0.501274517	1	3	3	2	74.62011294	131.5308814
Västra Götaland	0.501285558	0.500386392	0.501102816	0.500577969	2	2	2	2	6.778529805	3.658462248
Västra Götaland	1	1	1	1	1	1	1	1	80.28588504	48.25437043
Västra Götaland	1	0.338714294	0.502964578	1	1	3	2	1	20.74330647	41.52961324
Västra Götaland	1	0.501858413	0.500882706	0.502743484	1	2	2	2	16.13888084	9.551333232
Västra Götaland	1	1	1	1	1	1	1	1	2.799156151	2.259438065
Västra Götaland	0.877610126	0.250782264	0.876592506	1	2	6	2	1	3.524756268	10.04043124
Västra Götaland	1	0.153699438	1	1	1	7	1	1	0.980759469	0.81818972
Västra Götaland	1	0.211104764	0.501860414	0.502964096	1	5	2	2	5.983344248	7.54562932
Västra Götaland	1	0.254471947	1	1	1	5	1	1	2.625134871	2.115337302
Västra Götaland	0.802577272	0.73726734	0.759373809	0.737771837	2	2	2	2	8.344951061	13.04421959
Västra Götaland	0.426338267	0.062192894	0.164166029	0.128518982	3	21	7	10	4.306247882	8.242914766
Västra Götaland	0.509252	0.199051945	0.239885804	0.250835923	2	6	5	5	13.83745329	16.02878463
Västra Götaland	1	1	0.529552153	0.520347496	1	1	2	2	80.22318619	61.70061648
Västra Götaland	0.578766981	0.285110007	0.608163974	0.614024322	2	5	2	2	6.879120442	2.725409461
Västra Götaland	0.500382839	0.213963117	0.272678769	0.335597134	2	5	4	3	10.93586791	20.14718443
Västra Götaland	0.501214324	0.505157471	0.502471579	0.501457337	2	2	2	2	535.452572	135.3393169
Västra Götaland	1	1	1	0.501787263	1	1	1	2	165.3431253	66.12985312
Västra Götaland	1	0.29431668	1	0.551156703	1	4	1	2	4.661867942	7.177681388
Västra Götaland	1	0.542213106	0.538720242	1	1	2	2	1	8.87055555	20.6527072
Västra Götaland	1	1	1	1	1	1	1	1	108.4200362	81.5399058
Västra Götaland	1	1	1	1	1	1	1	1	51.2125338	48.53657203
Västra Götaland	0.334887711	0.355180438	0.355070509	0.511253976	3	3	3	2	25.67596427	16.74269571
Västra Götaland	1	0.54732051	0.54759074	0.561753128	1	2	2	2	36.5659714	78.81095674
Västra Götaland	0.500301689	0.067824544	0.098148387	0.07510945	2	19	13	17	14.3100459	15.67630803
Västra Götaland	1	0.237094497	0.340141984	0.230836662	1	5	3	5	7.364669181	14.76610329
Västra Götaland	1	0.547888829	0.235026923	0.447835498	1	2	5	3	161.7184182	111.2592642
Västra Götaland	0.231786973	0.068351466	0.110101963	0.071945959	5	19	12	18	9.864124689	17.89347568
Västra Götaland	0.504208584	0.351656488	0.352388752	0.349273295	2	3	3	3	25.62279576	33.9011344
Västra Götaland	0.803798796	0.358598999	0.374904876	0.193644844	2	4	4	7	21.93948303	40.82664572
Västra Götaland	0.352308683	0.138979279	0.260436783	0.262501091	3	9	5	5	8.0647971	6.217932997
Västra Götaland	0.939300642	0.097037287	1	1	2	13	1	1	1.600317823	0.624274666
Västra Götaland	0.409314483	0.125349512	0.272079438	0.271416465	3	10	6	5	6.357079011	5.155980527
Västra Götaland	1	0.171390367	1	1	1	8	1	1	6.330637116	5.210456919
Örebro	1	1	1	1	1	1	1	1	10.29741724	10.81054391
Örebro	1	1	1	1	1	1	1	1	206.4560096	186.7219546
Örebro	1	0.504381323	1	1	1	2	1	1	4.914540036	4.048562692
Örebro	1	0.536276572	1	1	1	2	1	1	1.386627395	1.928254365
Örebro	1	0.584537735	1	0.572327495	1	2	1	2	8.816441541	8.667218287
Örebro	1	1	1	1	1	1	1	1	241.6277152	114.2270636
Örebro	1	0.210236728	0.349286733	0.500052247	1	5	3	2	10.04075912	38.8753884
Örebro	1	1	1	1	1	1	1	1	17.53133727	41.58137595
Örebro	1	1	1	1	1	1	1	1	4.415863724	10.46235225
Örebro	1	0.138461851	1	1	1	8	1	1	2.557537669	1.771891398
Örebro	1	0.348796708	1	1	1	3	1	1	6.313039801	3.700579852
Örebro	1	1	1	1	1	1	1	1	16.25154284	37.58215151
Örebro	1	1	1	1	1	1	1	1	10.80894253	13.20989687
Örebro	1	1	1	1	1	1	1	1	60.27101496	158.8081732
Örebro	1	1	1	1	1	1	1	1	153.1137353	105.2499821
Örebro	1	0.538284669	0.500006516	0.171365265	1	2	2	6	35.01683212	28.835841
Örebro	1	1	1	1	1	1	1	1	6.410128119	4.416503714
Örebro	1	0.150843589	1	0.384396283	1	7	1	3	2.88647704	3.021201373
Örebro	1	1	1	1	1	1	1	1	14.02029637	10.34263845
Örebro	1	1	1	1	1	1	1	1	116.4333906	107.5750927
Örebro	1	0.169437933	1	0.390647924	1	7	1	3	5.094587998	8.593718864
Örebro	1	1	1	1	1	1	1	1	6.017632683	4.297443303
Örebro	1	1	1	1	1	1	1	1	127.1278526	94.14709771
Örebro	1	0.184251922	0.500197888	0.503412661	1	6	2	2	6.934300331	4.840239387
Örebro	1	1	1	1	1	1	1	1	176.7047401	120.8254732
Örebro	1	0.283746176	1	1	1	4	1	1	6.173142984	5.729067902
Örebro	1	0.170989501	0.502567434	0.270260831	1	6	2	4	3.923037877	5.599981933
Örebro	1	0.15508931	1	1	1	7	1	1	1.238351341	0.600731415
Örebro	1	0.21604873	1	1	1	5	1	1	3.929972101	7.270084777
Östergötland	0.501532984	0.139775181	0.523681494	0.357236625	2	8	2	3	7.326731476	9.773857508
Östergötland	1	0.210956073	1	0.264992539	1	5	1	4	5.126231326	7.997790943
Östergötland	1	0.16399046	1	0.514423956	1	7	1	2	2.134531649	3.282891681
Östergötland	0.501314589	0.200731741	0.206967348	0.358469135	2	6	6	3	23.35484536	10.76364107
Östergötland	1	0.134984668	1	1	1	8	1	1	3.854032401	3.955931289
Östergötland	0.390082057	0.140794869	0.390082057	0.503190454	3	8	3	2	3.098315281	2.276452611
Östergötland	1	0.290095783	1	1	1	4	1	1	4.699722987	6.673771947
Östergötland	1	0.207023328	0.677645374	0.370211228	1	6	2	3	7.459942048	4.674723702
Östergötland	1	1	1	1	1	1	1	1	116.7734798	196.9701539
Östergötland	1	0.198891247	1	1	1	6	1	1	2.687873523	1.104956833
Östergötland	0.35377102	0.167547608	0.21704908	0.231313635	3	7	5	5	8.89976244	10.38924521
Östergötland	1	1	1	1	1	1	1	1	147.4512941	67.42108392
Östergötland	1	1	1	1	1	1	1	1	5.62923043	49.24717711
Östergötland	1	0.510930856	1	0.504303921	1	2	1	2	10.62564635	9.269379957
Östergötland	1	0.384500086	1	1	1	3	1	1	8.476885001	15.40928384
Östergötland	1	1	1	1	1	1	1	1	30.8615054	91.08105711
Östergötland	1	1	1	1	1	1	1	1	521.8151282	308.8666319
Östergötland	1	1	1	1	1	1	1	1	9.864124689	8.569119373
Östergötland	0.371247183	0.171244281	0.373792821	0.363092288	3	7	3	3	4.692139732	6.164265414
Östergötland	1	1	0.203236724	0.341622108	1	1	5	3	113.0225699	60.24636294
Östergötland	1	0.338373929	1	0.252755766	1	3	1	5	4.87582778	15.58279819
Östergötland	1	1	1	1	1	1	1	1	62.40870298	58.20120113
Östergötland	1	1	1	1	1	1	1	1	9.194471543	6.631126848
Östergötland	1	0.361561284	1	1	1	3	1	1	5.809153637	3.993425182
Östergötland	1	1	1	1	1	1	1	1	22.13661705	19.31120016
Östergötland	1	0.520142306	1	0.516025842	1	2	1	2	6.155766095	8.120513412
Östergötland	0.364272517	0.147220363	0.230338577	0.23165736	3	8	5	5	9.88061758	9.172504218
Östergötland	1	1	1	1	1	1	1	1	4.291736526	3.455578587
Östergötland	0.360796406	0.156863869	0.22089534	0.218975651	3	8	5	5	7.856962332	6.70838116
Östergötland	1	0.28234303	1	1	1	4	1	1	1.411462019	0.269031459
Östergötland	1	0.277111682	1	1	1	4	1	1	2.238009249	0.124600525
Östergötland	1	1	1	0.534729025	1	1	1	2	52.92960068	102.0300312
Östergötland	1	1	1	1	1	1	1	1	60.87018088	33.70601854
Östergötland	1	0.155214795	0.157382472	0.233960523	1	7	7	5	40.16303646	27.05645936
Östergötland	1	1	1	1	1	1	1	1	6.374737555	8.024711056
Östergötland	1	1	1	1	1	1	1	1	248.2544728	198.5397348
Östergötland	1	0.149091771	0.624530917	1	1	8	2	1	5.342386236	2.646695132
Östergötland	1	1	1	1	1	1	1	1	405.3721177	289.2051782
Östergötland	1	1	1	1	1	1	1	1	18.97835529	49.57176427
Östergötland	1	1	1	1	1	1	1	1	18.57199129	123.3439136
Östergötland	1	1	1	1	1	1	1	1	32.43632426	53.97318324
Östergötland	1	1	1	1	1	1	1	1	241.8997725	187.4876873
